# Supplementary material for: Vaccarin Ameliorates Doxorubicin-Induced Cardiotoxicity via Inhibition of p38 MAPK Mediated Mitochondrial Dysfunction
Source: J Cardiovasc Transl Res. 2024 Jun 17;17(5):1155–71. doi: 10.1007/s12265-024-10525-7 (PMC11519163; doi:10.1007/s12265-024-10525-7)
Supplement: Supplementary file 1 — Supplementary file1 (XLSX 39 KB) [file 12265_2024_10525_MOESM1_ESM.xlsx]

## Sheet: Active ingredients
Mol ID	Molecule Name	MW	AlogP	Hdon	Hacc	OB (%)	Caco-2	BBB	DL	FASA-	HL
MOL000449	Stigmasterol	412.77	7.64	1	1	43.83	1.44	1	0.76	0.22	5.6
MOL002322	isovitexin	432.41	-0.06	7	10	31.29	-1.24	-2.01	0.72	0.33	16
MOL008908	Segetalin-B	484.62	0.57	6	10	33.27	-0.65	-0.7	0.78	0.3	5.6
MOL000098	quercetin	302.25	1.5	5	7	46.43	0.05	-0.77	0.28	0.38	14

## Sheet: Stigmasterol
SwissTargetPrediction
Target	Common name	Uniprot ID	ChEMBL ID	Target Class	Probability*	Known actives (3D/2D)
Cytochrome P450 51 (by homology)	CYP51A1	Q16850	CHEMBL3849	Cytochrome P450	0.664324	6 / 2
HMG-CoA reductase	HMGCR	P04035	CHEMBL402	Oxidoreductase	0.664324	79 / 7
LXR-alpha	NR1H3	Q13133	CHEMBL2808	Nuclear receptor	0.630968	18 / 20
Niemann-Pick C1-like protein 1	NPC1L1	Q9UHC9	CHEMBL2027	Other membrane protein	0.589276	8 / 13
Cytochrome P450 17A1	CYP17A1	P05093	CHEMBL3522	Cytochrome P450	0.506041	53 / 50
Androgen Receptor	AR	P10275	CHEMBL1871	Nuclear receptor	0.497677	40 / 102
Sterol regulatory element-binding protein 2	SREBF2	Q12772	CHEMBL1795166	Unclassified protein	0.456018	0 / 1
Cytochrome P450 19A1	CYP19A1	P11511	CHEMBL1978	Cytochrome P450	0.431039	19 / 161
Nuclear receptor ROR-gamma	RORC	P51449	CHEMBL1741186	Nuclear receptor	0.356071	10 / 9
Estrogen receptor alpha	ESR1	P03372	CHEMBL206	Nuclear receptor	0.314405	10 / 39
Estrogen receptor beta	ESR2	Q92731	CHEMBL242	Nuclear receptor	0.314405	8 / 47
Testis-specific androgen-binding protein	SHBG	P04278	CHEMBL3305	Secreted protein	0.239432	1 / 48
Norepinephrine transporter	SLC6A2	P23975	CHEMBL222	Electrochemical transporter	0.131156	6 / 2
Corticosteroid binding globulin	SERPINA6	P08185	CHEMBL2421	Secreted protein	0.114495	0 / 18
Protein-tyrosine phosphatase 1B	PTPN1	P18031	CHEMBL335	Phosphatase	0.114495	17 / 47
Muscarinic acetylcholine receptor M2	CHRM2	P08172	CHEMBL211	Family A G protein-coupled receptor	0.114495	12 / 1
Nuclear receptor ROR-alpha	RORA	P35398	CHEMBL5868	Nuclear receptor	0.114495	3 / 3
Butyrylcholinesterase	BCHE	P06276	CHEMBL1914	Hydrolase	0.114495	5 / 2
Serotonin transporter	SLC6A4	P31645	CHEMBL228	Electrochemical transporter	0.106166	22 / 5
Acetylcholinesterase	ACHE	P22303	CHEMBL220	Hydrolase	0.106166	4 / 1
Cytochrome P450 2C19	CYP2C19	P33261	CHEMBL3622	Cytochrome P450	0.106166	2 / 3
Glucose-6-phosphate 1-dehydrogenase	G6PD	P11413	CHEMBL5347	Enzyme	0.106166	4 / 2
Dual specificity phosphatase Cdc25A	CDC25A	P30304	CHEMBL3775	Phosphatase	0.106166	9 / 11
Carboxylesterase 2	CES2	O00748	CHEMBL3180	Enzyme	0.106166	5 / 10
LXR-beta	NR1H2	P55055	CHEMBL4093	Nuclear receptor	0.106166	4 / 1
Vitamin D receptor	VDR	P11473	CHEMBL1977	Nuclear receptor	0.106166	12 / 49
Prostanoid EP1 receptor (by homology)	PTGER1	P34995	CHEMBL1811	Family A G protein-coupled receptor	0.106166	0 / 9
Prostanoid EP2 receptor (by homology)	PTGER2	P43116	CHEMBL1881	Family A G protein-coupled receptor	0.106166	0 / 20
11-beta-hydroxysteroid dehydrogenase 1	HSD11B1	P28845	CHEMBL4235	Enzyme	0.106166	129 / 23
Peroxisome proliferator-activated receptor delta	PPARD	Q03181	CHEMBL3979	Nuclear receptor	0.106166	0 / 8
Glycine receptor subunit alpha-1	GLRA1	P23415	CHEMBL5845	Ligand-gated ion channel	0.106166	1 / 1
Squalene monooxygenase	SQLE	Q14534	CHEMBL3592	Enzyme	0.106166	0 / 4
Nuclear receptor subfamily 1 group I member 3 (by homology)	NR1I3	Q14994	CHEMBL5503	Nuclear receptor	0.106166	2 / 3
Anti-estrogen binding site (AEBS) (by homology)	DHCR7	Q9UBM7	CHEMBL2169735	Enzyme	0.106166	3 / 5
Protein-tyrosine phosphatase 1C	PTPN6	P29350	CHEMBL3166	Phosphatase	0.106166	0 / 1
Glucocorticoid receptor	NR3C1	P04150	CHEMBL2034	Nuclear receptor	0.106166	78 / 25
Thromboxane-A synthase	TBXAS1	P24557	CHEMBL1835	Cytochrome P450	0.106166	3 / 1
Glucagon receptor	GCGR	P47871	CHEMBL1985	Family B G protein-coupled receptor	0.106166	22 / 0
Nitric oxide synthase, inducible (by homology)	NOS2	P35228	CHEMBL4481	Enzyme	0.106166	2 / 16
11-beta-hydroxysteroid dehydrogenase 2	HSD11B2	P80365	CHEMBL3746	Enzyme	0.106166	9 / 8
DNA polymerase beta (by homology)	POLB	P06746	CHEMBL2392	Enzyme	0.106166	0 / 6
Prolyl endopeptidase	PREP	P48147	CHEMBL3202	Protease	0	0 / 1
Protein Mdm4	MDM4	O15151	CHEMBL1255126	Unclassified protein	0	5 / 0
p53-binding protein Mdm-2	MDM2	Q00987	CHEMBL5023	Other nuclear protein	0	40 / 0
Dopamine D2 receptor	DRD2	P14416	CHEMBL217	Family A G protein-coupled receptor	0	17 / 0
T-cell protein-tyrosine phosphatase	PTPN2	P17706	CHEMBL3807	Phosphatase	0	1 / 15
Prostanoid EP4 receptor (by homology)	PTGER4	P35408	CHEMBL1836	Family A G protein-coupled receptor	0	0 / 6
Indoleamine 2,3-dioxygenase	IDO1	P14902	CHEMBL4685	Enzyme	0	0 / 1
Potassium-transporting ATPase alpha chain 2	ATP12A	P54707	CHEMBL2933	Primary active transporter	0	0 / 2
C-C chemokine receptor type 1	CCR1	P32246	CHEMBL2413	Family A G protein-coupled receptor	0	68 / 0
Sigma opioid receptor	SIGMAR1	Q99720	CHEMBL287	Membrane receptor	0	11 / 5
Prostaglandin E synthase	PTGES	O14684	CHEMBL5658	Enzyme	0	2 / 10
Prostanoid IP receptor	PTGIR	P43119	CHEMBL1995	Family A G protein-coupled receptor	0	0 / 6
Vasopressin V1a receptor	AVPR1A	P37288	CHEMBL1889	Family A G protein-coupled receptor	0	10 / 0
Protein kinase C delta	PRKCD	Q05655	CHEMBL2996	Kinase	0	17 / 0
Anti-estrogen binding site (AEBS)	DHCR7 EBP	Q9UBM7 Q15125	CHEMBL612409	Enzyme	0	0 / 1
Fatty acid binding protein adipocyte	FABP4	P15090	CHEMBL2083	Fatty acid binding protein family	0	0 / 3
Fatty acid binding protein muscle	FABP3	P05413	CHEMBL3344	Fatty acid binding protein family	0	0 / 4
Fatty acid binding protein epidermal	FABP5	Q01469	CHEMBL3674	Fatty acid binding protein family	0	0 / 1
Fatty acid-binding protein, liver	FABP1	P07148	CHEMBL5421	Fatty acid binding protein family	0	0 / 3
Monoglyceride lipase	MGLL	Q99685	CHEMBL4191	Enzyme	0	4 / 0
Dual specificity phosphatase Cdc25B	CDC25B	P30305	CHEMBL4804	Phosphatase	0	8 / 7
MAP kinase ERK1	MAPK3	P27361	CHEMBL3385	Kinase	0	0 / 1
Protein-tyrosine phosphatase 2C	PTPN11	Q06124	CHEMBL3864	Phosphatase	0	0 / 1
Aldo-keto reductase family 1 member B10	AKR1B10	O60218	CHEMBL5983	Enzyme	0	0 / 6
Muscarinic acetylcholine receptor M4	CHRM4	P08173	CHEMBL1821	Family A G protein-coupled receptor	0	8 / 0
Cannabinoid receptor 1 (by homology)	CNR1	P21554	CHEMBL218	Family A G protein-coupled receptor	0	153 / 16
Neurokinin 1 receptor	TACR1	P25103	CHEMBL249	Family A G protein-coupled receptor	0	23 / 0
Cytochrome P450 11B1	CYP11B1	P15538	CHEMBL1908	Cytochrome P450	0	2 / 0
Cytochrome P450 11B2	CYP11B2	P19099	CHEMBL2722	Cytochrome P450	0	3 / 0
Cytochrome P450 3A4	CYP3A4	P08684	CHEMBL340	Cytochrome P450	0	4 / 0
Receptor-type tyrosine-protein phosphatase F (LAR)	PTPRF	P10586	CHEMBL3521	Membrane receptor	0	0 / 1
Phospholipase A2 group 1B	PLA2G1B	P04054	CHEMBL4426	Enzyme	0	0 / 1
Low molecular weight phosphotyrosine protein phosphatase	ACP1	P24666	CHEMBL4903	Phosphatase	0	0 / 1
Beta secretase 2	BACE2	Q9Y5Z0	CHEMBL2525	Protease	0	1 / 0
MAP kinase p38 alpha	MAPK14	Q16539	CHEMBL260	Kinase	0	15 / 0
Beta amyloid A4 protein	APP	P05067	CHEMBL2487	Membrane receptor	0	10 / 0
Interleukin-6 receptor subunit beta	IL6ST	P40189	CHEMBL3124734	Membrane receptor	0	1 / 0
Acyl-CoA desaturase	SCD	O00767	CHEMBL5555	Enzyme	0	0 / 1
Acetyl-CoA carboxylase 2	ACACB	O00763	CHEMBL4829	Ligase	0	18 / 0
Muscarinic acetylcholine receptor M1	CHRM1	P11229	CHEMBL216	Family A G protein-coupled receptor	0	14 / 0
C5a anaphylatoxin chemotactic receptor	C5AR1	P21730	CHEMBL2373	Family A G protein-coupled receptor	0	7 / 0
Muscarinic acetylcholine receptor M3	CHRM3	P20309	CHEMBL245	Family A G protein-coupled receptor	0	13 / 0
Nociceptin receptor	OPRL1	P41146	CHEMBL2014	Family A G protein-coupled receptor	0	8 / 0
Mu opioid receptor	OPRM1	P35372	CHEMBL233	Family A G protein-coupled receptor	0	15 / 0
Protein kinase C gamma	PRKCG	P05129	CHEMBL2938	Kinase	0	7 / 0
Protein kinase C epsilon	PRKCE	Q02156	CHEMBL3582	Kinase	0	8 / 0
Protein kinase C theta	PRKCQ	Q04759	CHEMBL3920	Kinase	0	6 / 0
GABA-B receptor (by homology)	GABBR1	Q9UBS5	CHEMBL2064	Family C G protein-coupled receptor	0	2 / 0
Oxytocin receptor (by homology)	OXTR	P30559	CHEMBL2049	Family A G protein-coupled receptor	0	27 / 0
Serotonin 2b (5-HT2b) receptor	HTR2B	P41595	CHEMBL1833	Family A G protein-coupled receptor	0	2 / 0
Platelet activating factor receptor	PTAFR	P25105	CHEMBL250	Family A G protein-coupled receptor	0	4 / 0
Metabotropic glutamate receptor 2	GRM2	Q14416	CHEMBL5137	Family C G protein-coupled receptor	0	4 / 0
Insulin-like growth factor I receptor	IGF1R	P08069	CHEMBL1957	Kinase	0	6 / 0
Tyrosine-protein kinase SRC	SRC	P12931	CHEMBL267	Kinase	0	6 / 0
Vascular endothelial growth factor receptor 2	KDR	P35968	CHEMBL279	Kinase	0	13 / 0
Coagulation factor XI	F11	P03951	CHEMBL2820	Protease	0	8 / 0
Neuropeptide Y receptor type 2	NPY2R	P49146	CHEMBL4018	Family A G protein-coupled receptor	0	4 / 0
ALK tyrosine kinase receptor	ALK	Q9UM73	CHEMBL4247	Kinase	0	6 / 0
DNA topoisomerase II alpha	TOP2A	P11388	CHEMBL1806	Isomerase	0	0 / 2

## Sheet: Isovitexin
瑞士目标预测公司
Target	Common name	Uniprot ID	ChEMBL ID	Target Class	Probability*	Known actives (3D/2D)
Aldose reductase	AKR1B1	P15121	CHEMBL1900	Enzyme	0.738294	5 / 68
Carbonic anhydrase VII	CA7	P43166	CHEMBL2326	Lyase	0.118883	1 / 14
Carbonic anhydrase XII	CA12	O43570	CHEMBL3242	Lyase	0.118883	1 / 16
P-glycoprotein 1	ABCB1	P08183	CHEMBL4302	Primary active transporter	0	0 / 43
TNF-alpha	TNF	P01375	CHEMBL1825	Secreted protein	0	0 / 3
Adenosine A1 receptor (by homology)	ADORA1	P30542	CHEMBL226	Family A G protein-coupled receptor	0	0 / 17
Interleukin-2	IL2	P60568	CHEMBL5880	Secreted protein	0	0 / 4
Xanthine dehydrogenase	XDH	P47989	CHEMBL1929	Oxidoreductase	0	0 / 19
Epidermal growth factor receptor erbB1	EGFR	P00533	CHEMBL203	Kinase	0	0 / 23
Protein kinase C gamma	PRKCG	P05129	CHEMBL2938	Kinase	0	30 / 0
Protein kinase C beta	PRKCB	P05771	CHEMBL3045	Kinase	0	35 / 0
Protein kinase C (PKC)	PRKCZ	Q05513	CHEMBL3438	Kinase	0	7 / 0
Equilibrative nucleoside transporter 1	SLC29A1	Q99808	CHEMBL1997	Electrochemical transporter	0	2 / 0
Serine/threonine-protein kinase AKT	AKT1	P31749	CHEMBL4282	Kinase	0	0 / 3
Ribosomal protein S6 kinase alpha 3	RPS6KA3	P51812	CHEMBL2345	Kinase	0	0 / 20
cAMP-dependent protein kinase alpha-catalytic subunit	PRKACA	P17612	CHEMBL4101	Kinase	0	12 / 0
Squalene monooxygenase (by homology)	SQLE	Q14534	CHEMBL3592	Enzyme	0	3 / 0
NEDD8-activating enzyme E1 regulatory subunit	NAE1	Q13564	CHEMBL2016431	Unclassified protein	0	0 / 1
NADPH oxidase 4	NOX4	Q9NPH5	CHEMBL1250375	Enzyme	0	0 / 7
Cyclin-dependent kinase 5/CDK5 activator 1	CDK5R1 CDK5	Q15078 Q00535	CHEMBL1907600	Kinase	0	0 / 17
Monoamine oxidase A	MAOA	P21397	CHEMBL1951	Oxidoreductase	0	0 / 3
Tyrosine-protein kinase receptor FLT3	FLT3	P36888	CHEMBL1974	Kinase	0	0 / 7
Cytochrome P450 19A1	CYP19A1	P11511	CHEMBL1978	Cytochrome P450	0	0 / 12
Estrogen receptor alpha	ESR1	P03372	CHEMBL206	Nuclear receptor	0	0 / 4
Cyclin-dependent kinase 1/cyclin B	CCNB3 CDK1 CCNB1 CCNB2	Q8WWL7 P06493 P14635 O95067	CHEMBL2094127	Other cytosolic protein	0	0 / 12
Acetylcholinesterase	ACHE	P22303	CHEMBL220	Hydrolase	0	0 / 34
Cyclooxygenase-2	PTGS2	P35354	CHEMBL230	Oxidoreductase	0	0 / 5
Estrogen receptor beta	ESR2	Q92731	CHEMBL242	Nuclear receptor	0	0 / 3
Cyclin-dependent kinase 6	CDK6	Q00534	CHEMBL2508	Kinase	0	0 / 4
Tyrosine-protein kinase SYK	SYK	P43405	CHEMBL2599	Kinase	0	0 / 3
Glycogen synthase kinase-3 beta	GSK3B	P49841	CHEMBL262	Kinase	0	0 / 4
Multidrug resistance-associated protein 1	ABCC1	P33527	CHEMBL3004	Primary active transporter	0	0 / 11
Estradiol 17-beta-dehydrogenase 1	HSD17B1	P14061	CHEMBL3181	Enzyme	0	0 / 3
Transthyretin	TTR	P02766	CHEMBL3194	Secreted protein	0	0 / 2
Casein kinase II alpha	CSNK2A1	P68400	CHEMBL3629	Kinase	0	0 / 2
Cystic fibrosis transmembrane conductance regulator	CFTR	P13569	CHEMBL4051	Other ion channel	0	0 / 1
Cytochrome P450 1B1	CYP1B1	Q16678	CHEMBL4878	Cytochrome P450	0	0 / 34
ATP-binding cassette sub-family G member 2	ABCG2	Q9UNQ0	CHEMBL5393	Primary active transporter	0	0 / 37
Aldo-keto reductase family 1 member B10	AKR1B10	O60218	CHEMBL5983	Enzyme	0	0 / 3
Tankyrase-2	TNKS2	Q9H2K2	CHEMBL6154	Enzyme	0	0 / 8
Tankyrase-1	TNKS	O95271	CHEMBL6164	Enzyme	0	0 / 15
Adenosine A2a receptor (by homology)	ADORA2A	P29274	CHEMBL251	Family A G protein-coupled receptor	0	0 / 8
Receptor-type tyrosine-protein phosphatase S	PTPRS	Q13332	CHEMBL2396508	Phosphatase	0	0 / 7
AMY1C	AMY1A	P04745	CHEMBL2478	Enzyme	0	0 / 1
G protein-coupled receptor kinase 6	GRK6	P43250	CHEMBL6144	Kinase	0	0 / 2
Arachidonate 5-lipoxygenase	ALOX5	P09917	CHEMBL215	Oxidoreductase	0	0 / 47
Hypoxia-inducible factor 1 alpha	HIF1A	Q16665	CHEMBL4261	Transcription factor	0	0 / 17
Coagulation factor VII	F7	P08709	CHEMBL3991	Protease	0	2 / 0
Tumour suppressor p53/oncoprotein Mdm2	TP53	P04637	CHEMBL4096	Transcription factor	0	1 / 0
Carbonic anhydrase II	CA2	P00918	CHEMBL205	Lyase	0	0 / 14
Glyoxalase I	GLO1	Q04760	CHEMBL2424	Enzyme	0	0 / 3
Beta amyloid A4 protein	APP	P05067	CHEMBL2487	Membrane receptor	0	0 / 4
Poly [ADP-ribose] polymerase-1	PARP1	P09874	CHEMBL3105	Enzyme	0	0 / 5
Matrix metalloproteinase 9	MMP9	P14780	CHEMBL321	Protease	0	0 / 2
Matrix metalloproteinase 2	MMP2	P08253	CHEMBL333	Protease	0	0 / 2
Carbonic anhydrase IV	CA4	P22748	CHEMBL3729	Lyase	0	0 / 12
Matrix metalloproteinase 12	MMP12	P39900	CHEMBL4393	Protease	0	0 / 2
Lymphocyte differentiation antigen CD38	CD38	P28907	CHEMBL4660	Enzyme	0	0 / 3
Arginase-1 (by homology)	ARG1	P05089	CHEMBL1075097	Enzyme	0	0 / 2
Integrin alpha-V/beta-3	ITGAV ITGB3	P06756 P05106	CHEMBL1907598	Membrane receptor	0	2 / 0
Aldehyde dehydrogenase	ALDH2	P05091	CHEMBL1935	Oxidoreductase	0	0 / 2
Peroxisome proliferator-activated receptor gamma	PPARG	P37231	CHEMBL235	Nuclear receptor	0	0 / 2
6-phosphofructo-2-kinase/fructose-2,6-bisphosphatase 3	PFKFB3	Q16875	CHEMBL2331053	Enzyme	0	0 / 1
Thrombin and coagulation factor X	F10	P00742	CHEMBL244	Protease	0	2 / 0
Sodium/glucose cotransporter 2	SLC5A2	P31639	CHEMBL3884	Electrochemical transporter	0	0 / 12
Androgen Receptor	AR	P10275	CHEMBL1871	Nuclear receptor	0	0 / 12
Tyrosinase	TYR	P14679	CHEMBL1973	Oxidoreductase	0	0 / 1
Serine/threonine-protein kinase PIM1	PIM1	P11309	CHEMBL2147	Kinase	0	0 / 4
Carbonic anhydrase I	CA1	P00915	CHEMBL261	Lyase	0	0 / 6
Estradiol 17-beta-dehydrogenase 2	HSD17B2	P37059	CHEMBL2789	Enzyme	0	0 / 2
Aryl hydrocarbon receptor	AHR	P35869	CHEMBL3201	Transcription factor	0	0 / 1
Estrogen-related receptor alpha	ESRRA	P11474	CHEMBL3429	Nuclear receptor	0	0 / 1
Carbonic anhydrase IX	CA9	Q16790	CHEMBL3594	Lyase	0	0 / 5
Carbonyl reductase [NADPH] 1	CBR1	P16152	CHEMBL5586	Enzyme	0	0 / 1
Lysine-specific demethylase 4D-like	KDM4E	B2RXH2	CHEMBL1293226	Eraser	0	0 / 2
Arachidonate 15-lipoxygenase	ALOX15	P16050	CHEMBL2903	Enzyme	0	0 / 4
Cyclin-dependent kinase 1	CDK1	P06493	CHEMBL308	Kinase	0	0 / 9
Arachidonate 12-lipoxygenase	ALOX12	P18054	CHEMBL3687	Enzyme	0	0 / 3
Lysine-specific demethylase 5A	KDM5A	P29375	CHEMBL2424504	Eraser	0	0 / 1
Integrin alpha-V/beta-6	ITGAV ITGB6	P06756 P18564	CHEMBL2111416	Membrane receptor	0	1 / 0
Stem cell growth factor receptor	KIT	P10721	CHEMBL1936	Kinase	0	0 / 3
Delta opioid receptor	OPRD1	P41143	CHEMBL236	Family A G protein-coupled receptor	0	0 / 5
Protein-tyrosine phosphatase 1B	PTPN1	P18031	CHEMBL335	Phosphatase	0	0 / 13
G-protein coupled receptor 35	GPR35	Q9HC97	CHEMBL1293267	Family A G protein-coupled receptor	0	0 / 2
Death-associated protein kinase 1	DAPK1	P53355	CHEMBL2558	Kinase	0	0 / 2
DNA-3-methyladenine glycosylase	MPG	P29372	CHEMBL3396943	Enzyme	0	0 / 1
Solute carrier family 22 member 12	SLC22A12	Q96S37	CHEMBL6120	Electrochemical transporter	0	0 / 1
Phosphodiesterase 5A	PDE5A	O76074	CHEMBL1827	Phosphodiesterase	0	0 / 7
Plasminogen	PLG	P00747	CHEMBL1801	Protease	0	0 / 2
Adenosine A3 receptor	ADORA3	P0DMS8	CHEMBL256	Family A G protein-coupled receptor	0	0 / 13
Microtubule-associated protein tau	MAPT	P10636	CHEMBL1293224	Unclassified protein	0	0 / 1
Vasopressin V2 receptor	AVPR2	P30518	CHEMBL1790	Family A G protein-coupled receptor	0	0 / 1
DNA topoisomerase II alpha	TOP2A	P11388	CHEMBL1806	Isomerase	0	0 / 1
Insulin-like growth factor I receptor	IGF1R	P08069	CHEMBL1957	Kinase	0	0 / 1
Insulin receptor	INSR	P06213	CHEMBL1981	Kinase	0	0 / 1
Thrombin	F2	P00734	CHEMBL204	Protease	0	0 / 1
Serine/threonine-protein kinase Aurora-B	AURKB	Q96GD4	CHEMBL2185	Kinase	0	0 / 1
Dopamine D4 receptor	DRD4	P21917	CHEMBL219	Family A G protein-coupled receptor	0	0 / 1
Myosin light chain kinase, smooth muscle	MYLK	Q15746	CHEMBL2428	Kinase	0	0 / 1
Myeloperoxidase	MPO	P05164	CHEMBL2439	Enzyme	0	0 / 1

## Sheet: Segetalin B
SwissTargetPrediction
Target	Common name	Uniprot ID	ChEMBL ID	Target Class	Probability*	Known actives (3D/2D)
Mu opioid receptor	OPRM1	P35372	CHEMBL233	Family A G protein-coupled receptor	0.783008	92 / 1302
Delta opioid receptor	OPRD1	P41143	CHEMBL236	Family A G protein-coupled receptor	0.748048	92 / 1147
Ghrelin receptor	GHSR	Q92847	CHEMBL4616	Family A G protein-coupled receptor	0.555938	75 / 143
Neurokinin 1 receptor	TACR1	P25103	CHEMBL249	Family A G protein-coupled receptor	0.538482	258 / 454
Neurokinin 2 receptor	TACR2	P21452	CHEMBL2327	Family A G protein-coupled receptor	0.538482	62 / 213
Neurokinin 3 receptor	TACR3	P29371	CHEMBL4429	Family A G protein-coupled receptor	0.486067	175 / 90
Kappa Opioid receptor	OPRK1	P41145	CHEMBL237	Family A G protein-coupled receptor	0.433656	92 / 227
Calpain 1	CAPN1	P07384	CHEMBL3891	Protease	0.389984	246 / 71
Cathepsin L	CTSL	P07711	CHEMBL3837	Protease	0.30266	330 / 160
Matrix metalloproteinase 9	MMP9	P14780	CHEMBL321	Protease	0.285149	529 / 214
Oxytocin receptor	OXTR	P30559	CHEMBL2049	Family A G protein-coupled receptor	0.276529	257 / 142
Matrix metalloproteinase 1	MMP1	P03956	CHEMBL332	Protease	0.267798	526 / 300
Histone deacetylase 2	HDAC2	Q92769	CHEMBL1937	Eraser	0.258999	157 / 45
Histone deacetylase 1	HDAC1	Q13547	CHEMBL325	Eraser	0.258999	536 / 126
Renin	REN	P00797	CHEMBL286	Protease	0.250281	24 / 411
Histone deacetylase 3/Nuclear receptor corepressor 2 (HDAC3/NCoR2)	NCOR2 HDAC3	Q9Y618 O15379	CHEMBL2111363	Eraser	0.241597	20 / 27
Histone deacetylase 3	HDAC3	O15379	CHEMBL1829	Eraser	0.241597	85 / 49
Histone deacetylase 6	HDAC6	Q9UBN7	CHEMBL1865	Eraser	0.241597	198 / 65
Histone deacetylase 8	HDAC8	Q9BY41	CHEMBL3192	Eraser	0.241597	82 / 66
Vasopressin V2 receptor	AVPR2	P30518	CHEMBL1790	Family A G protein-coupled receptor	0.232824	215 / 54
Vasopressin V1a receptor	AVPR1A	P37288	CHEMBL1889	Family A G protein-coupled receptor	0.232824	190 / 79
Matrix metalloproteinase 8	MMP8	P22894	CHEMBL4588	Protease	0.224094	209 / 158
Melanocortin receptor 4	MC4R	P32245	CHEMBL259	Family A G protein-coupled receptor	0.215362	37 / 1081
Histone deacetylase 4	HDAC4	P56524	CHEMBL3524	Eraser	0.18047	34 / 20
Cholecystokinin B receptor	CCKBR	P32239	CHEMBL298	Family A G protein-coupled receptor	0.18047	536 / 563
Cathepsin (B and K)	CTSB	P07858	CHEMBL4072	Protease	0.18047	336 / 138
Matrix metalloproteinase 3	MMP3	P08254	CHEMBL283	Protease	0.171731	329 / 185
Somatostatin receptor 3	SSTR3	P32745	CHEMBL2028	Family A G protein-coupled receptor	0.163009	55 / 67
Somatostatin receptor 5	SSTR5	P35346	CHEMBL1792	Family A G protein-coupled receptor	0.163009	5 / 59
Matrix metalloproteinase 2	MMP2	P08253	CHEMBL333	Protease	0.145544	496 / 257
Serotonin transporter	SLC6A4	P31645	CHEMBL228	Electrochemical transporter	0.136813	132 / 379
Matrix metalloproteinase 13	MMP13	P45452	CHEMBL280	Protease	0.136813	428 / 35
Matrix metalloproteinase 14	MMP14	P50281	CHEMBL3869	Protease	0.136813	86 / 53
Ceramide glucosyltransferase	UGCG	Q16739	CHEMBL2063	Transferase	0.128067	8 / 18
Histone deacetylase 11	HDAC11	Q96DB2	CHEMBL3310	Eraser	0.128067	35 / 25
Histone deacetylase 10	HDAC10	Q969S8	CHEMBL5103	Eraser	0.128067	36 / 25
Cholecystokinin A receptor	CCKAR	P32238	CHEMBL1901	Family A G protein-coupled receptor	0.128067	94 / 64
Melanocortin receptor 3	MC3R	P41968	CHEMBL4644	Family A G protein-coupled receptor	0.128067	9 / 307
Endothelin receptor ET-A	EDNRA	P25101	CHEMBL252	Family A G protein-coupled receptor	0.128067	22 / 182
ADAM17	ADAM17	P78536	CHEMBL3706	Protease	0.128067	305 / 34
Matrix metalloproteinase 12	MMP12	P39900	CHEMBL4393	Protease	0.128067	38 / 42
Angiotensin-converting enzyme	ACE	P12821	CHEMBL1808	Protease	0.128067	5 / 127
Endothelin-converting enzyme 1	ECE1	P42892	CHEMBL4791	Protease	0.119347	12 / 91
ADAMTS5	ADAMTS5	Q9UNA0	CHEMBL2285	Protease	0.119347	93 / 1
Somatostatin receptor 2	SSTR2	P30874	CHEMBL1804	Family A G protein-coupled receptor	0.119347	8 / 141
Somatostatin receptor 4	SSTR4	P31391	CHEMBL1853	Family A G protein-coupled receptor	0.119347	13 / 58
Somatostatin receptor 1	SSTR1	P30872	CHEMBL1917	Family A G protein-coupled receptor	0.119347	4 / 45
C5a anaphylatoxin chemotactic receptor	C5AR1	P21730	CHEMBL2373	Family A G protein-coupled receptor	0.119347	25 / 29
Dopamine D2 receptor	DRD2	P14416	CHEMBL217	Family A G protein-coupled receptor	0.119347	468 / 468
ADAMTS4	ADAMTS4	O75173	CHEMBL2318	Protease	0.119347	43 / 1
11-beta-hydroxysteroid dehydrogenase 1	HSD11B1	P28845	CHEMBL4235	Enzyme	0.119347	557 / 47
Cyclooxygenase-2	PTGS2	P35354	CHEMBL230	Oxidoreductase	0.119347	523 / 56
Protein farnesyltransferase	FNTA FNTB	P49354 P49356	CHEMBL2094108	Enzyme	0.119347	572 / 90
Intercellular adhesion molecule (ICAM-1), Integrin alpha-L/beta-2	ITGAL ICAM1 ITGB2	P20701 P05362 P05107	CHEMBL2096661	Membrane receptor	0.119347	23 / 43
Cyclophilin A	PPIA	P62937	CHEMBL1949	Isomerase	0.119347	65 / 6
CMP-N-acetylneuraminate-beta-galactosamide-alpha-2,3-sialyltransferase 1	ST3GAL1	Q11201	CHEMBL3596074	Transferase	0.119347	0 / 1
Serotonin 2a (5-HT2a) receptor	HTR2A	P28223	CHEMBL224	Family A G protein-coupled receptor	0.119347	397 / 238
Nociceptin receptor	OPRL1	P41146	CHEMBL2014	Family A G protein-coupled receptor	0.119347	5 / 67
ADAM10	ADAM10	O14672	CHEMBL5028	Protease	0.110612	11 / 11
Melanocortin receptor 1	MC1R	Q01726	CHEMBL3795	Family A G protein-coupled receptor	0.110612	9 / 338
Serotonin 2c (5-HT2c) receptor	HTR2C	P28335	CHEMBL225	Family A G protein-coupled receptor	0.110612	298 / 145
Cathepsin S	CTSS	P25774	CHEMBL2954	Protease	0.110612	445 / 79
Neurotensin receptor 1 (by homology)	NTSR1	P30989	CHEMBL4123	Family A G protein-coupled receptor	0.110612	9 / 97
HLA class I histocompatibility antigen A-3	HLA-A	P04439	CHEMBL2632	Surface antigen	0.110612	0 / 31
Membrane-associated guanylate kinase-related 3	MAGI3	Q5TCQ9	CHEMBL5212	Enzyme	0.110612	0 / 5
Endothelin receptor ET-B	EDNRB	P24530	CHEMBL1785	Family A G protein-coupled receptor	0.110612	2 / 34
Matrix metalloproteinase 7	MMP7	P09237	CHEMBL4073	Protease	0.110612	108 / 48
C-C chemokine receptor type 5	CCR5	P51681	CHEMBL274	Family A G protein-coupled receptor	0.110612	16 / 17
Serotonin 7 (5-HT7) receptor	HTR7	P34969	CHEMBL3155	Family A G protein-coupled receptor	0.110612	131 / 85
Serotonin 6 (5-HT6) receptor	HTR6	P50406	CHEMBL3371	Family A G protein-coupled receptor	0.110612	259 / 220
Peroxisome proliferator-activated receptor gamma	PPARG	P37231	CHEMBL235	Nuclear receptor	0.110612	88 / 10
Epoxide hydratase	EPHX2	P34913	CHEMBL2409	Protease	0.110612	381 / 21
ADAM9	ADAM9	Q13443	CHEMBL5982	Protease	0.110612	20 / 1
Chromobox protein homolog 7	CBX7	O95931	CHEMBL1764946	Reader	0.110612	1 / 18
Motilin receptor	MLNR	O43193	CHEMBL2203	Family A G protein-coupled receptor	0.110612	22 / 29
Galanin receptor 2 (by homology)	GALR2	O43603	CHEMBL3176	Family A G protein-coupled receptor	0.110612	15 / 7
Galanin receptor 1 (by homology)	GALR1	P47211	CHEMBL4894	Family A G protein-coupled receptor	0.110612	7 / 7
Melanocortin receptor 5	MC5R	P33032	CHEMBL4608	Family A G protein-coupled receptor	0.110612	1 / 208
Neuromedin B receptor	NMBR	P28336	CHEMBL3636	Family A G protein-coupled receptor	0.110612	26 / 55
Vanilloid receptor	TRPV1	Q8NER1	CHEMBL4794	Voltage-gated ion channel	0.110612	526 / 16
Matrix metalloproteinase 16	MMP16	P51512	CHEMBL2200	Protease	0.110612	12 / 3
Proteasome Macropain subunit MB1	PSMB5	P28074	CHEMBL4662	Protease	0.110612	80 / 35
Menin	MEN1	O00255	CHEMBL1615381	Unclassified protein	0.110612	2 / 20
Thrombin	F2	P00734	CHEMBL204	Protease	0.110612	278 / 246
Inhibitor of apoptosis protein 3	XIAP	P98170	CHEMBL4198	Other cytosolic protein	0.110612	0 / 150
Neprilysin (by homology)	MME	P08473	CHEMBL1944	Protease	0.110612	23 / 98
Matrix metalloproteinase 17	MMP17	Q9ULZ9	CHEMBL2937	Protease	0.110612	1 / 3
Matrix metalloproteinase 15	MMP15	P51511	CHEMBL2963	Protease	0.110612	4 / 3
Matrix metalloproteinase 26	MMP26	Q9NRE1	CHEMBL4707	Protease	0.110612	2 / 1
ADAM12	ADAM12	O43184	CHEMBL5030	Protease	0.110612	1 / 1
C3a anaphylatoxin chemotactic receptor	C3AR1	Q16581	CHEMBL4761	Family A G protein-coupled receptor	0.110612	28 / 34
Serotonin 1a (5-HT1a) receptor	HTR1A	P08908	CHEMBL214	Family A G protein-coupled receptor	0.110612	275 / 262
Cathepsin K	CTSK	P43235	CHEMBL268	Protease	0.110612	594 / 50
Glucagon receptor	GCGR	P47871	CHEMBL1985	Family B G protein-coupled receptor	0.110612	43 / 2
Receptor-interacting serine/threonine-protein kinase 1	RIPK1	Q13546	CHEMBL5464	Kinase	0.110612	18 / 2
Serotonin 1d (5-HT1d) receptor	HTR1D	P28221	CHEMBL1983	Family A G protein-coupled receptor	0.110612	12 / 413
Dipeptidyl peptidase IV	DPP4	P27487	CHEMBL284	Protease	0.110612	33 / 144
Tyrosine-protein kinase SRC	SRC	P12931	CHEMBL267	Kinase	0.110612	423 / 68
Alpha-2a adrenergic receptor	ADRA2A	P08913	CHEMBL1867	Family A G protein-coupled receptor	0.110612	41 / 24
Hematopoietic prostaglandin D synthase	HPGDS	O60760	CHEMBL5879	Transferase	0.110612	26 / 4

## Sheet: Quercetin
SwissTargetPrediction
Target	Common name	Uniprot ID	ChEMBL ID	Target Class	Probability*	Known actives (3D/2D)
NADPH oxidase 4	NOX4	Q9NPH5	CHEMBL1250375	Enzyme	1	7 / 8
Vasopressin V2 receptor	AVPR2	P30518	CHEMBL1790	Family A G protein-coupled receptor	1	1 / 1
Aldose reductase	AKR1B1	P15121	CHEMBL1900	Enzyme	1	18 / 72
Xanthine dehydrogenase	XDH	P47989	CHEMBL1929	Oxidoreductase	1	12 / 20
Monoamine oxidase A	MAOA	P21397	CHEMBL1951	Oxidoreductase	1	4 / 14
Insulin-like growth factor I receptor	IGF1R	P08069	CHEMBL1957	Kinase	1	3 / 3
Tyrosine-protein kinase receptor FLT3	FLT3	P36888	CHEMBL1974	Kinase	1	5 / 7
Cytochrome P450 19A1	CYP19A1	P11511	CHEMBL1978	Cytochrome P450	1	5 / 18
Epidermal growth factor receptor erbB1	EGFR	P00533	CHEMBL203	Kinase	1	5 / 28
Thrombin	F2	P00734	CHEMBL204	Protease	1	11 / 3
Carbonic anhydrase II	CA2	P00918	CHEMBL205	Lyase	1	7 / 15
Serine/threonine-protein kinase PIM1	PIM1	P11309	CHEMBL2147	Kinase	1	7 / 7
Arachidonate 5-lipoxygenase	ALOX5	P09917	CHEMBL215	Oxidoreductase	1	5 / 46
Serine/threonine-protein kinase Aurora-B	AURKB	Q96GD4	CHEMBL2185	Kinase	1	3 / 4
Dopamine D4 receptor	DRD4	P21917	CHEMBL219	Family A G protein-coupled receptor	1	1 / 1
Adenosine A1 receptor (by homology)	ADORA1	P30542	CHEMBL226	Family A G protein-coupled receptor	1	6 / 23
Carbonic anhydrase VII	CA7	P43166	CHEMBL2326	Lyase	1	8 / 14
Glyoxalase I	GLO1	Q04760	CHEMBL2424	Enzyme	1	3 / 4
Myeloperoxidase	MPO	P05164	CHEMBL2439	Enzyme	1	1 / 1
PI3-kinase p85-alpha subunit	PIK3R1	P27986	CHEMBL2506	Enzyme	1	1 / 1
Adenosine A2a receptor (by homology)	ADORA2A	P29274	CHEMBL251	Family A G protein-coupled receptor	1	5 / 11
Death-associated protein kinase 1	DAPK1	P53355	CHEMBL2558	Kinase	1	2 / 2
Liver glycogen phosphorylase	PYGL	P06737	CHEMBL2568	Enzyme	1	1 / 1
Carbonic anhydrase I	CA1	P00915	CHEMBL261	Lyase	1	3 / 5
Glycogen synthase kinase-3 beta	GSK3B	P49841	CHEMBL262	Kinase	1	3 / 6
Tyrosine-protein kinase SRC	SRC	P12931	CHEMBL267	Kinase	1	2 / 10
Focal adhesion kinase 1	PTK2	Q05397	CHEMBL2695	Kinase	1	1 / 2
Estradiol 17-beta-dehydrogenase 2	HSD17B2	P37059	CHEMBL2789	Enzyme	1	8 / 3
Vascular endothelial growth factor receptor 2	KDR	P35968	CHEMBL279	Kinase	1	2 / 3
Matrix metalloproteinase 13	MMP13	P45452	CHEMBL280	Protease	1	1 / 1
Matrix metalloproteinase 3	MMP3	P08254	CHEMBL283	Protease	1	1 / 1
Carbonic anhydrase III	CA3	P07451	CHEMBL2885	Lyase	1	1 / 1
Arachidonate 15-lipoxygenase	ALOX15	P16050	CHEMBL2903	Enzyme	1	4 / 8
Multidrug resistance-associated protein 1	ABCC1	P33527	CHEMBL3004	Primary active transporter	1	7 / 11
Serine/threonine-protein kinase PLK1	PLK1	P53350	CHEMBL3024	Kinase	1	2 / 3
Carbonic anhydrase VI	CA6	P23280	CHEMBL3025	Lyase	1	1 / 1
Cyclin-dependent kinase 1	CDK1	P06493	CHEMBL308	Kinase	1	2 / 13
Matrix metalloproteinase 9	MMP9	P14780	CHEMBL321	Protease	1	2 / 2
Carbonic anhydrase XII	CA12	O43570	CHEMBL3242	Lyase	1	8 / 17
Matrix metalloproteinase 2	MMP2	P08253	CHEMBL333	Protease	1	2 / 2
Protein kinase N1	PKN1	Q16512	CHEMBL3384	Kinase	1	1 / 3
Carbonic anhydrase XIV	CA14	Q9ULX7	CHEMBL3510	Lyase	1	1 / 1
Carbonic anhydrase IX	CA9	Q16790	CHEMBL3594	Lyase	1	3 / 5
Casein kinase II alpha	CSNK2A1	P68400	CHEMBL3629	Kinase	1	3 / 2
Arachidonate 12-lipoxygenase	ALOX12	P18054	CHEMBL3687	Enzyme	1	5 / 10
Hepatocyte growth factor receptor	MET	P08581	CHEMBL3717	Kinase	1	2 / 4
Carbonic anhydrase IV	CA4	P22748	CHEMBL3729	Lyase	1	7 / 13
Serine/threonine-protein kinase NEK2	NEK2	P51955	CHEMBL3835	Kinase	1	1 / 2
Interleukin-8 receptor A	CXCR1	P25024	CHEMBL4029	Family A G protein-coupled receptor	1	1 / 1
CaM kinase II beta	CAMK2B	Q13554	CHEMBL4121	Kinase	1	1 / 2
ALK tyrosine kinase receptor	ALK	Q9UM73	CHEMBL4247	Kinase	1	2 / 4
Serine/threonine-protein kinase AKT	AKT1	P31749	CHEMBL4282	Kinase	1	1 / 4
P-glycoprotein 1	ABCB1	P08183	CHEMBL4302	Primary active transporter	1	11 / 48
Serine/threonine-protein kinase NEK6	NEK6	Q9HC98	CHEMBL4309	Kinase	1	1 / 2
Phospholipase A2 group 1B	PLA2G1B	P04054	CHEMBL4426	Enzyme	1	1 / 1
Carbonic anhydrase VA	CA5A	P35218	CHEMBL4789	Lyase	1	1 / 1
Beta-secretase 1	BACE1	P56817	CHEMBL4822	Protease	1	8 / 14
Cytochrome P450 1B1	CYP1B1	Q16678	CHEMBL4878	Cytochrome P450	1	12 / 46
Tyrosine-protein kinase receptor UFO	AXL	P30530	CHEMBL4895	Kinase	1	2 / 4
ATP-binding cassette sub-family G member 2	ABCG2	Q9UNQ0	CHEMBL5393	Primary active transporter	1	6 / 50
NUAK family SNF1-like kinase 1	NUAK1	O60285	CHEMBL5784	Kinase	1	1 / 2
Aldo-keto reductase family 1 member C2 (by homology)	AKR1C2	P52895	CHEMBL5847	Enzyme	1	1 / 1
Aldo-keto reductase family 1 member C1 (by homology)	AKR1C1	Q04828	CHEMBL5905	Enzyme	1	1 / 1
Aldo-keto-reductase family 1 member C3 (by homology)	AKR1C3	P42330	CHEMBL4681	Enzyme	1	1 / 1
Aldo-keto reductase family 1 member C4 (by homology)	AKR1C4	P17516	CHEMBL4999	Enzyme	1	1 / 1
Carbonic anhydrase XIII (by homology)	CA13	Q8N1Q1	CHEMBL3912	Lyase	1	1 / 1
Aldehyde reductase (by homology)	AKR1A1	P14550	CHEMBL2246	Enzyme	1	1 / 1
G-protein coupled receptor 35	GPR35	Q9HC97	CHEMBL1293267	Family A G protein-coupled receptor	1	2 / 4
Microtubule-associated protein tau	MAPT	P10636	CHEMBL1293224	Unclassified protein	0.680284	1 / 1
Lysine-specific demethylase 4D-like	KDM4E	B2RXH2	CHEMBL1293226	Eraser	0.680284	2 / 2
DNA topoisomerase II alpha	TOP2A	P11388	CHEMBL1806	Isomerase	0.680284	1 / 1
Insulin receptor	INSR	P06213	CHEMBL1981	Kinase	0.680284	1 / 1
Acetylcholinesterase	ACHE	P22303	CHEMBL220	Hydrolase	0.680284	4 / 27
Myosin light chain kinase, smooth muscle	MYLK	Q15746	CHEMBL2428	Kinase	0.680284	1 / 1
Tyrosine-protein kinase SYK	SYK	P43405	CHEMBL2599	Kinase	0.680284	3 / 3
PI3-kinase p110-gamma subunit	PIK3CG	P48736	CHEMBL3267	Enzyme	0.680284	3 / 1
DNA-(apurinic or apyrimidinic site) lyase	APEX1	P27695	CHEMBL5619	Enzyme	0.680284	1 / 1
Receptor-type tyrosine-protein phosphatase S	PTPRS	Q13332	CHEMBL2396508	Phosphatase	0.545872	6 / 8
Estrogen receptor beta	ESR2	Q92731	CHEMBL242	Nuclear receptor	0.545872	62 / 29
DNA-3-methyladenine glycosylase	MPG	P29372	CHEMBL3396943	Enzyme	0.545872	1 / 1
Solute carrier family 22 member 12	SLC22A12	Q96S37	CHEMBL6120	Electrochemical transporter	0.545872	4 / 1
Cyclin-dependent kinase 5/CDK5 activator 1	CDK5R1 CDK5	Q15078 Q00535	CHEMBL1907600	Kinase	0.538062	6 / 18
Cyclin-dependent kinase 1/cyclin B	CCNB3 CDK1 CCNB1 CCNB2	Q8WWL7 P06493 P14635 O95067	CHEMBL2094127	Other cytosolic protein	0.538062	4 / 9
Arginase-1 (by homology)	ARG1	P05089	CHEMBL1075097	Enzyme	0.538062	2 / 2
Cyclin-dependent kinase 6	CDK6	Q00534	CHEMBL2508	Kinase	0.498513	3 / 4
Cyclin-dependent kinase 2	CDK2	P24941	CHEMBL301	Kinase	0.498513	1 / 17
Tyrosinase	TYR	P14679	CHEMBL1973	Oxidoreductase	0.395895	2 / 3
Estradiol 17-beta-dehydrogenase 1	HSD17B1	P14061	CHEMBL3181	Enzyme	0.395895	8 / 4
Aryl hydrocarbon receptor	AHR	P35869	CHEMBL3201	Transcription factor	0.395895	1 / 1
Estrogen-related receptor alpha	ESRRA	P11474	CHEMBL3429	Nuclear receptor	0.395895	2 / 2
Beta amyloid A4 protein	APP	P05067	CHEMBL2487	Membrane receptor	0.26156	2 / 12
Poly [ADP-ribose] polymerase-1	PARP1	P09874	CHEMBL3105	Enzyme	0.26156	3 / 9
Transthyretin	TTR	P02766	CHEMBL3194	Secreted protein	0.26156	2 / 2
Matrix metalloproteinase 12	MMP12	P39900	CHEMBL4393	Protease	0.26156	1 / 1
Lymphocyte differentiation antigen CD38	CD38	P28907	CHEMBL4660	Enzyme	0.26156	2 / 3
Aldo-keto reductase family 1 member B10	AKR1B10	O60218	CHEMBL5983	Enzyme	0.26156	2 / 3
Tankyrase-2	TNKS2	Q9H2K2	CHEMBL6154	Enzyme	0.26156	4 / 12
Tankyrase-1	TNKS	O95271	CHEMBL6164	Enzyme	0.26156	4 / 28
DNA topoisomerase I (by homology)	TOP1	P11387	CHEMBL1781	Isomerase	0.26156	1 / 1
Telomerase reverse transcriptase	TERT	O14746	CHEMBL2916	Enzyme	0.198389	9 / 22

## Sheet: 297 targets
CYP51A1
HMGCR
NR1H3
NPC1L1
CYP17A1
AR
SREBF2
CYP19A1
RORC
ESR1
ESR2
SHBG
SLC6A2
SERPINA6
PTPN1
CHRM2
RORA
BCHE
SLC6A4
ACHE
CYP2C19
G6PD
CDC25A
CES2
NR1H2
VDR
PTGER1
PTGER2
HSD11B1
PPARD
GLRA1
SQLE
NR1I3
DHCR7
PTPN6
NR3C1
TBXAS1
GCGR
NOS2
HSD11B2
POLB
PREP
MDM4
MDM2
DRD2
PTPN2
PTGER4
IDO1
ATP12A
CCR1
SIGMAR1
PTGES
PTGIR
AVPR1A
PRKCD
DHCR7 EBP
FABP4
FABP3
FABP5
FABP1
MGLL
CDC25B
MAPK3
PTPN11
AKR1B10
CHRM4
CNR1
TACR1
CYP11B1
CYP11B2
CYP3A4
PTPRF
PLA2G1B
ACP1
BACE2
MAPK14
APP
IL6ST
SCD
ACACB
CHRM1
C5AR1
CHRM3
OPRL1
OPRM1
PRKCG
PRKCE
PRKCQ
GABBR1
OXTR
HTR2B
PTAFR
GRM2
IGF1R
SRC
KDR
F11
NPY2R
ALK
TOP2A
AKR1B1
CA7
CA12
ABCB1
TNF
ADORA1
IL2
XDH
EGFR
PRKCB
PRKCZ
SLC29A1
AKT1
RPS6KA3
PRKACA
NAE1
NOX4
CDK5R1 CDK5
MAOA
FLT3
CCNB3 CDK1 CCNB1 CCNB2
PTGS2
CDK6
SYK
GSK3B
ABCC1
HSD17B1
TTR
CSNK2A1
CFTR
CYP1B1
ABCG2
TNKS2
TNKS
ADORA2A
PTPRS
AMY1A
GRK6
ALOX5
HIF1A
F7
TP53
CA2
GLO1
PARP1
MMP9
MMP2
CA4
MMP12
CD38
ARG1
ITGAV ITGB3
ALDH2
PPARG
PFKFB3
F10
SLC5A2
TYR
PIM1
CA1
HSD17B2
AHR
ESRRA
CA9
CBR1
KDM4E
ALOX15
CDK1
ALOX12
KDM5A
ITGAV ITGB6
KIT
OPRD1
GPR35
DAPK1
MPG
SLC22A12
PDE5A
PLG
ADORA3
MAPT
AVPR2
INSR
F2
AURKB
DRD4
MYLK
MPO
GHSR
TACR2
TACR3
OPRK1
CAPN1
CTSL
MMP1
HDAC2
HDAC1
REN
NCOR2 HDAC3
HDAC3
HDAC6
HDAC8
MMP8
MC4R
HDAC4
CCKBR
CTSB
MMP3
SSTR3
SSTR5
MMP13
MMP14
UGCG
HDAC11
HDAC10
CCKAR
MC3R
EDNRA
ADAM17
ACE
ECE1
ADAMTS5
SSTR2
SSTR4
SSTR1
ADAMTS4
FNTA FNTB
ITGAL ICAM1 ITGB2
PPIA
ST3GAL1
HTR2A
ADAM10
MC1R
HTR2C
CTSS
NTSR1
HLA-A
MAGI3
EDNRB
MMP7
CCR5
HTR7
HTR6
EPHX2
ADAM9
CBX7
MLNR
GALR2
GALR1
MC5R
NMBR
TRPV1
MMP16
PSMB5
MEN1
XIAP
MME
MMP17
MMP15
MMP26
ADAM12
C3AR1
HTR1A
CTSK
RIPK1
HTR1D
DPP4
ADRA2A
HPGDS
PIK3R1
PYGL
PTK2
CA3
PLK1
CA6
PKN1
CA14
MET
NEK2
CXCR1
CAMK2B
NEK6
CA5A
BACE1
AXL
NUAK1
AKR1C2
AKR1C1
AKR1C3
AKR1C4
CA13
AKR1A1
PIK3CG
APEX1
CDK2
TOP1
TERT
