# Supplementary material for: Vaccarin Ameliorates Doxorubicin-Induced Cardiotoxicity via Inhibition of p38 MAPK Mediated Mitochondrial Dysfunction
Source: J Cardiovasc Transl Res. 2024 Jun 17;17(5):1155–71. doi: 10.1007/s12265-024-10525-7 (PMC11519163; doi:10.1007/s12265-024-10525-7)
Supplement: Supplementary file 2 — Supplementary file2 (XLSX 33 KB) [file 12265_2024_10525_MOESM2_ESM.xlsx]

## Sheet: String_interactions_short
#node1	node2	node1_string_id	node2_string_id	neighborhood_on_chromosome	gene_fusion	phylogenetic_cooccurrence	homology	coexpression	experimentally_determined_interaction	database_annotated	automated_textmining	combined_score
ABCB1	ABCG2	9606.ENSP00000478255	9606.ENSP00000237612	0	0	0	0.556	0.091	0.135	0	0.931	0.518
ABCB1	TP53	9606.ENSP00000478255	9606.ENSP00000269305	0	0	0	0	0	0	0.9	0.616	0.96
ABCB1	EGFR	9606.ENSP00000478255	9606.ENSP00000275493	0	0	0	0	0.062	0	0	0.687	0.694
ABCB1	AKR1B1	9606.ENSP00000478255	9606.ENSP00000285930	0	0	0	0	0.145	0.056	0	0.511	0.571
ABCB1	HMGCR	9606.ENSP00000478255	9606.ENSP00000287936	0	0	0	0	0	0.126	0	0.51	0.554
ABCB1	KIT	9606.ENSP00000478255	9606.ENSP00000288135	0	0	0	0	0.062	0	0	0.457	0.468
ABCB1	CYP3A4	9606.ENSP00000478255	9606.ENSP00000337915	0	0	0	0	0.083	0	0	0.962	0.964
ABCB1	PTGS2	9606.ENSP00000478255	9606.ENSP00000356438	0	0	0	0	0	0	0	0.426	0.426
ABCB1	CYP2C19	9606.ENSP00000478255	9606.ENSP00000360372	0	0	0	0	0.062	0	0	0.762	0.767
ABCB1	SRC	9606.ENSP00000478255	9606.ENSP00000362680	0	0	0	0	0	0.06	0	0.395	0.407
ABCB1	ABCC1	9606.ENSP00000478255	9606.ENSP00000382342	0	0	0	0.591	0.051	0.056	0	0.924	0.417
ABCB1	OPRM1	9606.ENSP00000478255	9606.ENSP00000394624	0	0	0	0	0	0	0	0.636	0.636
ABCB1	TNF	9606.ENSP00000478255	9606.ENSP00000398698	0	0	0	0	0	0	0	0.455	0.455
ABCB1	ESR1	9606.ENSP00000478255	9606.ENSP00000405330	0	0	0	0	0	0.056	0	0.47	0.478
ABCB1	HTR2A	9606.ENSP00000478255	9606.ENSP00000437737	0	0	0	0	0	0	0	0.402	0.402
ABCB1	HIF1A	9606.ENSP00000478255	9606.ENSP00000437955	0	0	0	0	0.054	0	0	0.598	0.603
ABCB1	AKT1	9606.ENSP00000478255	9606.ENSP00000451828	0	0	0	0	0.062	0.06	0	0.62	0.636
ABCB1	CYP1B1	9606.ENSP00000478255	9606.ENSP00000478561	0	0	0	0	0.056	0	0	0.473	0.481
ABCC1	ABCG2	9606.ENSP00000382342	9606.ENSP00000237612	0	0	0	0	0.062	0.135	0	0.923	0.932
ABCC1	TP53	9606.ENSP00000382342	9606.ENSP00000269305	0	0	0	0	0	0	0	0.46	0.459
ABCC1	EGFR	9606.ENSP00000382342	9606.ENSP00000275493	0	0	0	0	0	0	0	0.478	0.478
ABCC1	CYP3A4	9606.ENSP00000382342	9606.ENSP00000337915	0	0	0	0	0.063	0	0	0.528	0.539
ABCC1	TNF	9606.ENSP00000382342	9606.ENSP00000398698	0	0	0	0	0	0	0	0.447	0.447
ABCC1	AKT1	9606.ENSP00000382342	9606.ENSP00000451828	0	0	0	0	0.062	0.06	0	0.468	0.49
ABCG2	IGF1R	9606.ENSP00000237612	9606.ENSP00000268035	0	0	0	0	0.062	0.057	0	0.392	0.415
ABCG2	SRC	9606.ENSP00000237612	9606.ENSP00000362680	0	0	0	0	0.062	0.057	0	0.396	0.419
ABCG2	CYP1B1	9606.ENSP00000237612	9606.ENSP00000478561	0	0	0	0	0	0.056	0	0.414	0.423
ABCG2	AHR	9606.ENSP00000237612	9606.ENSP00000242057	0	0	0	0	0	0	0	0.504	0.504
ABCG2	HIF1A	9606.ENSP00000237612	9606.ENSP00000437955	0	0	0	0	0	0	0	0.504	0.504
ABCG2	ESR1	9606.ENSP00000237612	9606.ENSP00000405330	0	0	0	0	0	0.075	0	0.517	0.534
ABCG2	TP53	9606.ENSP00000237612	9606.ENSP00000269305	0	0	0	0	0	0	0	0.595	0.595
ABCG2	CYP2C19	9606.ENSP00000237612	9606.ENSP00000360372	0	0	0	0	0	0.056	0	0.61	0.616
ABCG2	AKT1	9606.ENSP00000237612	9606.ENSP00000451828	0	0	0	0	0.062	0.057	0	0.602	0.618
ABCG2	KIT	9606.ENSP00000237612	9606.ENSP00000288135	0	0	0	0	0	0.056	0	0.631	0.637
ABCG2	EGFR	9606.ENSP00000237612	9606.ENSP00000275493	0	0	0	0	0.075	0	0	0.737	0.746
ABCG2	CYP3A4	9606.ENSP00000237612	9606.ENSP00000337915	0	0	0	0	0	0.056	0	0.831	0.834
ACE	MMP2	9606.ENSP00000290866	9606.ENSP00000219070	0	0	0	0	0.062	0	0	0.545	0.554
ACE	MPO	9606.ENSP00000290866	9606.ENSP00000225275	0	0	0	0	0.063	0	0	0.523	0.534
ACE	TTR	9606.ENSP00000290866	9606.ENSP00000237014	0	0	0	0	0	0	0	0.454	0.454
ACE	BCHE	9606.ENSP00000290866	9606.ENSP00000264381	0	0	0	0	0.062	0	0	0.521	0.531
ACE	TP53	9606.ENSP00000290866	9606.ENSP00000269305	0	0	0	0	0.063	0	0	0.393	0.407
ACE	REN	9606.ENSP00000290866	9606.ENSP00000272190	0	0	0	0	0	0	0	0.967	0.967
ACE	EGFR	9606.ENSP00000290866	9606.ENSP00000275493	0	0	0	0	0	0	0	0.429	0.429
ACE	AKR1B1	9606.ENSP00000290866	9606.ENSP00000285930	0	0	0	0	0	0	0	0.556	0.556
ACE	HMGCR	9606.ENSP00000290866	9606.ENSP00000287936	0	0	0	0	0	0	0	0.565	0.565
ACE	CYP2C19	9606.ENSP00000290866	9606.ENSP00000360372	0	0	0	0	0	0.056	0	0.401	0.41
ACE	HIF1A	9606.ENSP00000290866	9606.ENSP00000437955	0	0	0	0	0.049	0	0	0.407	0.411
ACE	MMP1	9606.ENSP00000290866	9606.ENSP00000322788	0	0	0	0	0.062	0	0	0.432	0.445
ACE	ESR1	9606.ENSP00000290866	9606.ENSP00000405330	0	0	0	0	0.062	0	0	0.456	0.467
ACE	CYP3A4	9606.ENSP00000290866	9606.ENSP00000337915	0	0	0	0	0.064	0.056	0	0.505	0.524
ACE	ECE1	9606.ENSP00000290866	9606.ENSP00000364028	0	0	0	0	0.063	0	0	0.536	0.547
ACE	AKT1	9606.ENSP00000290866	9606.ENSP00000451828	0	0	0	0	0	0	0	0.577	0.577
ACE	PTGS2	9606.ENSP00000290866	9606.ENSP00000356438	0	0	0	0	0.065	0	0	0.572	0.583
ACE	SLC5A2	9606.ENSP00000290866	9606.ENSP00000327943	0	0	0	0	0.062	0	0	0.681	0.687
ACE	TNF	9606.ENSP00000290866	9606.ENSP00000398698	0	0	0	0	0	0	0	0.707	0.707
ACE	MME	9606.ENSP00000290866	9606.ENSP00000418525	0	0	0	0	0.062	0	0	0.862	0.865
AHR	IL2	9606.ENSP00000242057	9606.ENSP00000226730	0	0	0	0	0	0	0	0.503	0.503
AHR	EGFR	9606.ENSP00000242057	9606.ENSP00000275493	0	0	0	0	0.062	0	0	0.412	0.425
AHR	CYP2C19	9606.ENSP00000242057	9606.ENSP00000360372	0	0	0	0	0.062	0	0	0.418	0.431
AHR	HIF1A	9606.ENSP00000242057	9606.ENSP00000437955	0	0	0	0.574	0.065	0	0	0.955	0.445
AHR	AKT1	9606.ENSP00000242057	9606.ENSP00000451828	0	0	0	0	0	0	0	0.463	0.463
AHR	CYP19A1	9606.ENSP00000242057	9606.ENSP00000379683	0	0	0	0	0	0	0	0.478	0.478
AHR	GPR35	9606.ENSP00000242057	9606.ENSP00000411788	0	0	0	0	0	0	0	0.487	0.487
AHR	PTGS2	9606.ENSP00000242057	9606.ENSP00000356438	0	0	0	0	0.098	0	0	0.469	0.5
AHR	TP53	9606.ENSP00000242057	9606.ENSP00000269305	0	0	0	0	0	0	0	0.518	0.518
AHR	TNF	9606.ENSP00000242057	9606.ENSP00000398698	0	0	0	0	0	0	0	0.673	0.674
AHR	CYP3A4	9606.ENSP00000242057	9606.ENSP00000337915	0	0	0	0	0.062	0	0	0.677	0.684
AHR	CYP1B1	9606.ENSP00000242057	9606.ENSP00000478561	0	0	0	0	0.096	0.273	0	0.893	0.924
AHR	SRC	9606.ENSP00000242057	9606.ENSP00000362680	0	0	0	0	0	0	0	0.967	0.967
AHR	ESR1	9606.ENSP00000242057	9606.ENSP00000405330	0	0	0	0	0	0.873	0	0.99	0.998
AKR1A1	ALDH2	9606.ENSP00000361140	9606.ENSP00000261733	0	0	0	0	0.109	0.102	0.9	0.386	0.944
AKR1A1	CBR1	9606.ENSP00000361140	9606.ENSP00000290349	0.041	0	0	0	0.064	0.104	0	0.732	0.755
AKR1B1	ALDH2	9606.ENSP00000285930	9606.ENSP00000261733	0	0	0	0	0.109	0.102	0.65	0.433	0.82
AKR1B1	TP53	9606.ENSP00000285930	9606.ENSP00000269305	0	0	0	0	0.062	0	0	0.472	0.483
AKR1B1	REN	9606.ENSP00000285930	9606.ENSP00000272190	0	0.004	0	0	0.056	0	0	0.411	0.42
AKR1B1	EGFR	9606.ENSP00000285930	9606.ENSP00000275493	0	0	0	0	0.231	0	0	0.258	0.405
AKR1B1	TNF	9606.ENSP00000285930	9606.ENSP00000398698	0	0	0	0	0	0	0	0.421	0.421
AKR1B1	AKT1	9606.ENSP00000285930	9606.ENSP00000451828	0	0	0	0	0	0	0	0.44	0.44
AKR1B1	XDH	9606.ENSP00000285930	9606.ENSP00000368727	0	0	0	0	0	0	0	0.465	0.465
AKR1B1	PTGS2	9606.ENSP00000285930	9606.ENSP00000356438	0	0	0	0	0.062	0	0	0.6	0.608
AKR1B1	CBR1	9606.ENSP00000285930	9606.ENSP00000290349	0.041	0	0	0	0.064	0.104	0.8	0.774	0.957
AKT1	MMP2	9606.ENSP00000451828	9606.ENSP00000219070	0	0	0	0	0.062	0	0	0.767	0.772
AKT1	MPO	9606.ENSP00000451828	9606.ENSP00000225275	0	0	0	0	0	0.077	0	0.526	0.544
AKT1	IL2	9606.ENSP00000451828	9606.ENSP00000226730	0	0	0	0	0	0	0.9	0.682	0.966
AKT1	MAPK14	9606.ENSP00000451828	9606.ENSP00000229795	0	0	0.303	0.623	0.083	0.83	0.6	0.769	0.956
AKT1	MDM2	9606.ENSP00000451828	9606.ENSP00000258149	0	0	0	0	0	0.898	0.9	0.852	0.998
AKT1	CDK2	9606.ENSP00000451828	9606.ENSP00000266970	0	0	0.394	0.655	0.062	0.061	0	0.907	0.448
AKT1	IGF1R	9606.ENSP00000451828	9606.ENSP00000268035	0	0	0	0.554	0.052	0.295	0	0.89	0.578
AKT1	TP53	9606.ENSP00000451828	9606.ENSP00000269305	0	0	0	0	0.053	0.201	0.9	0.877	0.989
AKT1	REN	9606.ENSP00000451828	9606.ENSP00000272190	0	0	0	0	0	0.077	0	0.607	0.621
AKT1	EGFR	9606.ENSP00000451828	9606.ENSP00000275493	0	0	0	0.554	0	0.65	0	0.926	0.794
AKT1	HMGCR	9606.ENSP00000451828	9606.ENSP00000287936	0	0	0	0	0	0.058	0	0.56	0.568
AKT1	KIT	9606.ENSP00000451828	9606.ENSP00000288135	0	0	0	0	0	0.122	0	0.736	0.758
AKT1	CCR5	9606.ENSP00000451828	9606.ENSP00000292303	0	0	0	0	0	0.056	0	0.454	0.462
AKT1	INSR	9606.ENSP00000451828	9606.ENSP00000303830	0	0	0	0.559	0.052	0.182	0.9	0.73	0.942
AKT1	MMP14	9606.ENSP00000451828	9606.ENSP00000308208	0	0	0	0	0.069	0	0	0.586	0.598
AKT1	TERT	9606.ENSP00000451828	9606.ENSP00000309572	0	0	0	0	0.055	0.723	0.9	0.769	0.993
AKT1	MMP1	9606.ENSP00000451828	9606.ENSP00000322788	0	0	0	0	0	0	0	0.56	0.56
AKT1	CYP3A4	9606.ENSP00000451828	9606.ENSP00000337915	0	0	0	0	0	0.056	0	0.392	0.401
AKT1	CTSB	9606.ENSP00000451828	9606.ENSP00000345672	0	0	0	0	0	0.059	0	0.467	0.477
AKT1	PIK3CG	9606.ENSP00000451828	9606.ENSP00000352121	0	0	0	0	0.063	0.184	0.9	0.839	0.986
AKT1	PTGS2	9606.ENSP00000451828	9606.ENSP00000356438	0	0	0	0	0.062	0.077	0	0.738	0.754
AKT1	CNR1	9606.ENSP00000451828	9606.ENSP00000358513	0	0	0	0	0	0.056	0	0.523	0.53
AKT1	SRC	9606.ENSP00000451828	9606.ENSP00000362680	0	0	0.391	0.562	0.098	0.683	0.9	0.986	0.985
AKT1	CYP19A1	9606.ENSP00000451828	9606.ENSP00000379683	0	0	0	0	0	0.056	0	0.609	0.615
AKT1	TNF	9606.ENSP00000451828	9606.ENSP00000398698	0	0	0	0	0	0.056	0	0.826	0.829
AKT1	ESR1	9606.ENSP00000451828	9606.ENSP00000405330	0	0	0	0	0.055	0.297	0.9	0.805	0.985
AKT1	PIK3R1	9606.ENSP00000451828	9606.ENSP00000428056	0	0	0	0	0.062	0.7	0.9	0.878	0.996
AKT1	HIF1A	9606.ENSP00000451828	9606.ENSP00000437955	0	0	0	0	0	0.261	0.9	0.887	0.99
ALDH2	OPRM1	9606.ENSP00000261733	9606.ENSP00000394624	0	0	0	0	0	0	0	0.417	0.416
ALDH2	CYP2C19	9606.ENSP00000261733	9606.ENSP00000360372	0	0	0	0	0.052	0.061	0	0.409	0.428
BCHE	MPO	9606.ENSP00000264381	9606.ENSP00000225275	0	0	0	0	0	0.059	0	0.389	0.4
BCHE	TTR	9606.ENSP00000264381	9606.ENSP00000237014	0	0	0	0	0.086	0	0	0.517	0.539
BCHE	TNF	9606.ENSP00000264381	9606.ENSP00000398698	0	0	0	0	0	0	0	0.427	0.427
BCHE	CYP3A4	9606.ENSP00000264381	9606.ENSP00000337915	0	0.002	0	0	0.051	0.06	0	0.418	0.435
C5AR1	MPO	9606.ENSP00000347197	9606.ENSP00000225275	0	0	0	0	0.07	0	0	0.499	0.514
C5AR1	CCR5	9606.ENSP00000347197	9606.ENSP00000292303	0	0	0	0.688	0.23	0	0	0.901	0.445
C5AR1	TNF	9606.ENSP00000347197	9606.ENSP00000398698	0	0	0	0	0.098	0	0	0.57	0.596
CBR1	TP53	9606.ENSP00000290349	9606.ENSP00000269305	0	0	0	0	0	0.056	0	0.415	0.424
CBR1	ESR1	9606.ENSP00000290349	9606.ENSP00000405330	0	0	0	0	0	0.494	0	0.108	0.529
CBR1	CNR1	9606.ENSP00000290349	9606.ENSP00000358513	0	0	0	0	0	0	0	0.532	0.532
CBR1	CYP3A4	9606.ENSP00000290349	9606.ENSP00000337915	0	0	0	0	0	0.056	0.9	0.313	0.929
CCR5	IL2	9606.ENSP00000292303	9606.ENSP00000226730	0	0	0	0	0	0	0	0.768	0.768
CCR5	MAPK14	9606.ENSP00000292303	9606.ENSP00000229795	0	0	0	0	0	0	0	0.401	0.401
CCR5	HLA-A	9606.ENSP00000292303	9606.ENSP00000379873	0	0	0	0	0.077	0	0	0.395	0.417
CCR5	TNF	9606.ENSP00000292303	9606.ENSP00000398698	0	0	0	0	0.194	0	0	0.77	0.807
CDK2	MMP2	9606.ENSP00000266970	9606.ENSP00000219070	0	0	0	0	0	0	0	0.469	0.469
CDK2	MDM2	9606.ENSP00000266970	9606.ENSP00000258149	0	0	0	0	0.051	0	0.9	0.727	0.971
CDK2	PTGS2	9606.ENSP00000266970	9606.ENSP00000356438	0	0	0	0	0	0	0	0.403	0.403
CDK2	TNF	9606.ENSP00000266970	9606.ENSP00000398698	0	0	0	0	0	0.065	0	0.474	0.487
CDK2	HIF1A	9606.ENSP00000266970	9606.ENSP00000437955	0	0	0	0	0	0.27	0	0.505	0.623
CDK2	TOP2A	9606.ENSP00000266970	9606.ENSP00000411532	0	0	0	0	0.376	0.056	0	0.454	0.65
CDK2	ESR1	9606.ENSP00000266970	9606.ENSP00000405330	0	0	0	0	0	0.282	0	0.62	0.715
CDK2	TERT	9606.ENSP00000266970	9606.ENSP00000309572	0	0.002	0	0	0.076	0	0.9	0.477	0.947
CDK2	TP53	9606.ENSP00000266970	9606.ENSP00000269305	0	0	0	0	0.095	0.79	0.9	0.97	0.999
CNR1	INSR	9606.ENSP00000358513	9606.ENSP00000303830	0	0	0	0	0	0.056	0	0.456	0.464
CNR1	PTGS2	9606.ENSP00000358513	9606.ENSP00000356438	0	0	0	0	0.062	0.056	0	0.644	0.658
CNR1	SRC	9606.ENSP00000358513	9606.ENSP00000362680	0	0	0	0	0	0.056	0	0.401	0.41
CNR1	OPRM1	9606.ENSP00000358513	9606.ENSP00000394624	0	0	0	0.557	0	0	0	0.884	0.415
CNR1	GPR35	9606.ENSP00000358513	9606.ENSP00000411788	0	0	0	0	0	0	0	0.501	0.501
CNR1	TNF	9606.ENSP00000358513	9606.ENSP00000398698	0	0	0	0	0	0	0	0.529	0.529
CNR1	HTR2A	9606.ENSP00000358513	9606.ENSP00000437737	0	0	0	0.568	0.091	0.312	0	0.81	0.574
CTSB	MMP2	9606.ENSP00000345672	9606.ENSP00000219070	0	0	0	0	0.078	0	0	0.561	0.578
CTSB	TTR	9606.ENSP00000345672	9606.ENSP00000237014	0	0	0	0	0.051	0.27	0	0.39	0.54
CTSB	TP53	9606.ENSP00000345672	9606.ENSP00000269305	0	0	0	0	0.062	0	0	0.46	0.471
CTSB	REN	9606.ENSP00000345672	9606.ENSP00000272190	0	0	0	0	0.062	0.359	0	0.412	0.616
CTSB	EGFR	9606.ENSP00000345672	9606.ENSP00000275493	0	0	0	0	0	0	0	0.518	0.518
CTSB	MMP14	9606.ENSP00000345672	9606.ENSP00000308208	0	0	0	0	0.146	0	0	0.454	0.514
CTSB	MMP1	9606.ENSP00000345672	9606.ENSP00000322788	0	0	0	0	0.098	0	0	0.413	0.448
CTSB	ECE1	9606.ENSP00000345672	9606.ENSP00000364028	0	0	0	0	0	0	0	0.401	0.401
CTSB	MME	9606.ENSP00000345672	9606.ENSP00000418525	0	0	0	0	0	0	0	0.495	0.495
CTSB	TNF	9606.ENSP00000345672	9606.ENSP00000398698	0	0	0	0	0	0	0	0.602	0.602
CYP19A1	IGF1R	9606.ENSP00000379683	9606.ENSP00000268035	0	0	0	0	0	0.056	0	0.56	0.566
CYP19A1	TP53	9606.ENSP00000379683	9606.ENSP00000269305	0	0	0	0	0	0.058	0	0.557	0.564
CYP19A1	EGFR	9606.ENSP00000379683	9606.ENSP00000275493	0	0	0	0	0	0	0	0.618	0.618
CYP19A1	HMGCR	9606.ENSP00000379683	9606.ENSP00000287936	0	0	0	0	0.065	0	0	0.565	0.576
CYP19A1	CYP3A4	9606.ENSP00000379683	9606.ENSP00000337915	0	0	0.419	0.577	0	0.139	0.9	0.626	0.944
CYP19A1	PTGS2	9606.ENSP00000379683	9606.ENSP00000356438	0	0	0	0	0.049	0	0	0.605	0.609
CYP19A1	CYP2C19	9606.ENSP00000379683	9606.ENSP00000360372	0	0	0.413	0.571	0.052	0.09	0	0.514	0.408
CYP19A1	SRC	9606.ENSP00000379683	9606.ENSP00000362680	0	0	0	0	0	0.056	0	0.582	0.589
CYP19A1	CYP1B1	9606.ENSP00000379683	9606.ENSP00000478561	0	0	0.365	0.555	0	0.09	0	0.694	0.461
CYP19A1	TNF	9606.ENSP00000379683	9606.ENSP00000398698	0	0	0	0	0	0	0	0.49	0.49
CYP19A1	ESR1	9606.ENSP00000379683	9606.ENSP00000405330	0	0	0	0	0	0.073	0	0.919	0.922
CYP1B1	TP53	9606.ENSP00000478561	9606.ENSP00000269305	0	0	0	0	0	0.058	0	0.468	0.477
CYP1B1	CYP3A4	9606.ENSP00000478561	9606.ENSP00000337915	0	0	0.403	0.597	0.085	0.104	0	0.766	0.496
CYP1B1	PTGS2	9606.ENSP00000478561	9606.ENSP00000356438	0	0	0	0	0.1	0	0	0.471	0.504
CYP1B1	ESR1	9606.ENSP00000478561	9606.ENSP00000405330	0	0	0	0	0.073	0.073	0	0.655	0.678
CYP2C19	CYP3A4	9606.ENSP00000360372	9606.ENSP00000337915	0	0	0.444	0.638	0.178	0.142	0.9	0.927	0.956
CYP2C19	PTGS2	9606.ENSP00000360372	9606.ENSP00000356438	0	0	0	0	0.053	0	0.9	0.263	0.924
CYP2C19	EPHX2	9606.ENSP00000360372	9606.ENSP00000430269	0.057	0	0	0	0.049	0.069	0	0.462	0.491
CYP2C19	HTR2A	9606.ENSP00000360372	9606.ENSP00000437737	0	0	0	0	0	0	0	0.504	0.504
CYP3A4	TTR	9606.ENSP00000337915	9606.ENSP00000237014	0	0	0	0	0.097	0	0	0.414	0.448
CYP3A4	TP53	9606.ENSP00000337915	9606.ENSP00000269305	0	0	0	0	0	0.058	0	0.417	0.427
CYP3A4	REN	9606.ENSP00000337915	9606.ENSP00000272190	0	0	0	0	0.064	0	0	0.391	0.405
CYP3A4	EGFR	9606.ENSP00000337915	9606.ENSP00000275493	0	0	0	0	0	0	0	0.545	0.545
CYP3A4	HMGCR	9606.ENSP00000337915	9606.ENSP00000287936	0	0	0	0	0.064	0	0	0.502	0.514
CYP3A4	HTR2A	9606.ENSP00000337915	9606.ENSP00000437737	0	0	0	0	0	0	0	0.503	0.503
CYP3A4	OPRM1	9606.ENSP00000337915	9606.ENSP00000394624	0	0	0	0	0	0	0	0.518	0.518
CYP3A4	ESR1	9606.ENSP00000337915	9606.ENSP00000405330	0	0	0	0	0.049	0.073	0	0.621	0.637
ECE1	MMP14	9606.ENSP00000364028	9606.ENSP00000308208	0	0	0	0	0.078	0	0	0.568	0.585
EGFR	MMP2	9606.ENSP00000275493	9606.ENSP00000219070	0	0	0	0	0.11	0	0	0.684	0.707
EGFR	IL2	9606.ENSP00000275493	9606.ENSP00000226730	0	0	0	0	0	0	0.6	0.556	0.815
EGFR	MAPK14	9606.ENSP00000275493	9606.ENSP00000229795	0	0	0	0.577	0	0.736	0	0.647	0.807
EGFR	MDM2	9606.ENSP00000275493	9606.ENSP00000258149	0	0	0	0	0	0	0.6	0.69	0.87
EGFR	RIPK1	9606.ENSP00000275493	9606.ENSP00000259808	0	0	0	0.557	0	0.32	0	0.52	0.471
EGFR	IGF1R	9606.ENSP00000275493	9606.ENSP00000268035	0	0	0	0.567	0	0.665	0	0.989	0.808
EGFR	TP53	9606.ENSP00000275493	9606.ENSP00000269305	0	0	0	0	0	0.279	0	0.877	0.908
EGFR	HLA-A	9606.ENSP00000275493	9606.ENSP00000379873	0	0	0	0	0	0.185	0	0.325	0.426
EGFR	KIT	9606.ENSP00000275493	9606.ENSP00000288135	0	0	0	0.568	0.054	0.243	0	0.765	0.496
EGFR	TOP2A	9606.ENSP00000275493	9606.ENSP00000411532	0	0	0	0	0	0	0	0.515	0.515
EGFR	MMP1	9606.ENSP00000275493	9606.ENSP00000322788	0	0	0	0	0.078	0	0	0.516	0.535
EGFR	PIK3CG	9606.ENSP00000275493	9606.ENSP00000352121	0	0	0	0	0	0.058	0	0.537	0.545
EGFR	INSR	9606.ENSP00000275493	9606.ENSP00000303830	0	0	0	0.574	0.062	0.107	0.5	0.567	0.651
EGFR	TERT	9606.ENSP00000275493	9606.ENSP00000309572	0	0	0	0	0.062	0	0	0.662	0.669
EGFR	PTGS2	9606.ENSP00000275493	9606.ENSP00000356438	0	0	0	0	0.062	0	0	0.7	0.706
EGFR	TNF	9606.ENSP00000275493	9606.ENSP00000398698	0	0	0	0	0.063	0	0	0.704	0.712
EGFR	MMP14	9606.ENSP00000275493	9606.ENSP00000308208	0	0	0	0	0.126	0.129	0	0.692	0.745
EGFR	HIF1A	9606.ENSP00000275493	9606.ENSP00000437955	0	0	0	0	0	0	0.9	0.776	0.976
EGFR	SRC	9606.ENSP00000275493	9606.ENSP00000362680	0	0	0	0.671	0	0.931	0.9	0.99	0.995
EGFR	ESR1	9606.ENSP00000275493	9606.ENSP00000405330	0	0	0	0	0	0.696	0	0.988	0.996
EGFR	PIK3R1	9606.ENSP00000275493	9606.ENSP00000428056	0	0	0	0	0	0.893	0.9	0.795	0.997
ESR1	MMP2	9606.ENSP00000405330	9606.ENSP00000219070	0	0	0	0	0	0	0	0.56	0.56
ESR1	MAPK14	9606.ENSP00000405330	9606.ENSP00000229795	0	0	0	0	0	0.264	0.9	0.458	0.956
ESR1	MDM2	9606.ENSP00000405330	9606.ENSP00000258149	0	0	0	0	0	0.757	0	0.81	0.952
ESR1	IGF1R	9606.ENSP00000405330	9606.ENSP00000268035	0	0	0	0	0	0.774	0.9	0.989	0.999
ESR1	TP53	9606.ENSP00000405330	9606.ENSP00000269305	0	0	0	0	0	0.835	0	0.968	0.994
ESR1	KIT	9606.ENSP00000405330	9606.ENSP00000288135	0	0	0	0	0	0.057	0	0.628	0.634
ESR1	INSR	9606.ENSP00000405330	9606.ENSP00000303830	0	0	0	0	0	0.077	0	0.391	0.413
ESR1	TERT	9606.ENSP00000405330	9606.ENSP00000309572	0	0	0	0	0	0	0.9	0.518	0.949
ESR1	MMP1	9606.ENSP00000405330	9606.ENSP00000322788	0	0	0	0	0	0	0	0.418	0.418
ESR1	PTGS2	9606.ENSP00000405330	9606.ENSP00000356438	0	0	0	0	0	0.056	0	0.632	0.637
ESR1	SRC	9606.ENSP00000405330	9606.ENSP00000362680	0	0	0	0	0.05	0.921	0.9	0.989	0.999
ESR1	TNF	9606.ENSP00000405330	9606.ENSP00000398698	0	0	0	0	0	0	0	0.622	0.622
ESR1	TOP2A	9606.ENSP00000405330	9606.ENSP00000411532	0	0	0	0	0.062	0.044	0	0.469	0.482
ESR1	MME	9606.ENSP00000405330	9606.ENSP00000418525	0	0	0	0	0.062	0.056	0	0.558	0.574
ESR1	HIF1A	9606.ENSP00000405330	9606.ENSP00000437955	0	0	0	0	0	0.587	0	0.835	0.929
ESR1	PIK3R1	9606.ENSP00000405330	9606.ENSP00000428056	0	0	0	0	0.063	0.745	0.9	0.986	0.999
FABP3	XDH	9606.ENSP00000362817	9606.ENSP00000368727	0	0	0	0	0	0	0	0.441	0.441
HIF1A	MMP2	9606.ENSP00000437955	9606.ENSP00000219070	0	0	0	0	0	0	0	0.754	0.754
HIF1A	IL2	9606.ENSP00000437955	9606.ENSP00000226730	0	0	0	0	0	0	0	0.505	0.505
HIF1A	MAPK14	9606.ENSP00000437955	9606.ENSP00000229795	0	0	0	0	0	0	0	0.496	0.496
HIF1A	MDM2	9606.ENSP00000437955	9606.ENSP00000258149	0	0	0	0	0.062	0.873	0.9	0.984	0.999
HIF1A	IGF1R	9606.ENSP00000437955	9606.ENSP00000268035	0	0	0	0	0	0.07	0	0.698	0.707
HIF1A	TP53	9606.ENSP00000437955	9606.ENSP00000269305	0	0	0	0	0	0.87	0.9	0.989	0.999
HIF1A	REN	9606.ENSP00000437955	9606.ENSP00000272190	0	0	0	0	0	0	0	0.484	0.484
HIF1A	KIT	9606.ENSP00000437955	9606.ENSP00000288135	0	0	0	0	0.056	0	0	0.568	0.574
HIF1A	MMP14	9606.ENSP00000437955	9606.ENSP00000308208	0	0	0	0	0.062	0	0	0.492	0.503
HIF1A	TERT	9606.ENSP00000437955	9606.ENSP00000309572	0	0	0	0	0	0	0	0.458	0.457
HIF1A	MMP1	9606.ENSP00000437955	9606.ENSP00000322788	0	0	0	0	0.065	0	0	0.476	0.489
HIF1A	PTGS2	9606.ENSP00000437955	9606.ENSP00000356438	0	0	0	0	0.076	0	0	0.681	0.693
HIF1A	SRC	9606.ENSP00000437955	9606.ENSP00000362680	0	0	0	0	0.062	0.685	0	0.676	0.896
HIF1A	TNF	9606.ENSP00000437955	9606.ENSP00000398698	0	0	0	0	0	0	0	0.707	0.707
HLA-A	IL2	9606.ENSP00000379873	9606.ENSP00000226730	0	0	0	0	0	0	0.9	0.653	0.963
HLA-A	SLC5A2	9606.ENSP00000379873	9606.ENSP00000327943	0	0	0	0	0	0	0	0.482	0.482
HLA-A	MME	9606.ENSP00000379873	9606.ENSP00000418525	0	0	0	0	0	0.41	0	0.233	0.528
HLA-A	TNF	9606.ENSP00000379873	9606.ENSP00000398698	0	0	0	0	0.076	0	0	0.517	0.534
HMGCR	TNF	9606.ENSP00000287936	9606.ENSP00000398698	0	0	0	0	0	0	0	0.415	0.415
IGF1R	MMP2	9606.ENSP00000268035	9606.ENSP00000219070	0	0	0	0	0	0	0	0.5	0.499
IGF1R	MAPK14	9606.ENSP00000268035	9606.ENSP00000229795	0	0	0	0	0	0.148	0	0.473	0.532
IGF1R	MDM2	9606.ENSP00000268035	9606.ENSP00000258149	0	0	0	0	0	0.88	0.6	0.779	0.988
IGF1R	PTGS2	9606.ENSP00000268035	9606.ENSP00000356438	0	0	0	0	0	0.148	0	0.4	0.466
IGF1R	TNF	9606.ENSP00000268035	9606.ENSP00000398698	0	0	0	0	0	0.056	0	0.475	0.483
IGF1R	PIK3CG	9606.ENSP00000268035	9606.ENSP00000352121	0	0	0	0	0.063	0.143	0	0.58	0.633
IGF1R	TP53	9606.ENSP00000268035	9606.ENSP00000269305	0	0	0	0	0	0.281	0	0.686	0.764
IGF1R	SRC	9606.ENSP00000268035	9606.ENSP00000362680	0	0	0	0.711	0	0.47	0.9	0.943	0.959
IGF1R	INSR	9606.ENSP00000268035	9606.ENSP00000303830	0	0	0	0.957	0.062	0.854	0.8	0.983	0.971
IGF1R	PIK3R1	9606.ENSP00000268035	9606.ENSP00000428056	0	0	0	0	0.049	0.805	0.9	0.602	0.991
IL2	MMP2	9606.ENSP00000226730	9606.ENSP00000219070	0	0	0	0	0	0	0	0.424	0.424
IL2	MPO	9606.ENSP00000226730	9606.ENSP00000225275	0	0	0	0	0	0	0	0.516	0.516
IL2	OPRM1	9606.ENSP00000226730	9606.ENSP00000394624	0	0	0	0	0	0	0	0.433	0.433
IL2	MDM2	9606.ENSP00000226730	9606.ENSP00000258149	0	0	0	0	0	0	0	0.474	0.474
IL2	SRC	9606.ENSP00000226730	9606.ENSP00000362680	0	0	0	0	0	0	0	0.561	0.561
IL2	KIT	9606.ENSP00000226730	9606.ENSP00000288135	0	0	0	0	0	0	0	0.561	0.561
IL2	PTGS2	9606.ENSP00000226730	9606.ENSP00000356438	0	0	0	0	0	0	0	0.577	0.577
IL2	TP53	9606.ENSP00000226730	9606.ENSP00000269305	0	0	0	0	0	0	0	0.667	0.667
IL2	IL6ST	9606.ENSP00000226730	9606.ENSP00000370698	0	0	0	0	0	0	0.6	0.309	0.711
IL2	PIK3R1	9606.ENSP00000226730	9606.ENSP00000428056	0	0	0	0	0	0	0.9	0.234	0.92
IL2	TERT	9606.ENSP00000226730	9606.ENSP00000309572	0	0	0	0	0	0	0.9	0.325	0.929
IL2	TNF	9606.ENSP00000226730	9606.ENSP00000398698	0	0	0	0	0	0	0	0.933	0.933
IL2	MAPK14	9606.ENSP00000226730	9606.ENSP00000229795	0	0	0	0	0	0	0.9	0.412	0.938
IL6ST	PIK3R1	9606.ENSP00000370698	9606.ENSP00000428056	0	0	0	0	0.063	0.27	0.6	0.218	0.757
INSR	PIK3CG	9606.ENSP00000303830	9606.ENSP00000352121	0	0	0	0	0.063	0.143	0	0.418	0.491
INSR	SRC	9606.ENSP00000303830	9606.ENSP00000362680	0	0	0	0.708	0	0.302	0.5	0.517	0.689
INSR	PIK3R1	9606.ENSP00000303830	9606.ENSP00000428056	0	0	0	0	0.062	0.895	0.9	0.551	0.995
KIT	MPO	9606.ENSP00000288135	9606.ENSP00000225275	0	0	0	0	0.065	0	0	0.681	0.688
KIT	MDM2	9606.ENSP00000288135	9606.ENSP00000258149	0	0	0	0	0	0	0	0.556	0.556
KIT	TP53	9606.ENSP00000288135	9606.ENSP00000269305	0	0	0	0	0	0.217	0	0.745	0.792
KIT	TERT	9606.ENSP00000288135	9606.ENSP00000309572	0	0	0	0	0	0	0	0.556	0.556
KIT	TNF	9606.ENSP00000288135	9606.ENSP00000398698	0	0	0	0	0	0	0	0.626	0.627
KIT	MME	9606.ENSP00000288135	9606.ENSP00000418525	0	0	0	0	0	0	0	0.731	0.731
KIT	PIK3CG	9606.ENSP00000288135	9606.ENSP00000352121	0	0	0	0	0	0.698	0	0.325	0.787
KIT	SRC	9606.ENSP00000288135	9606.ENSP00000362680	0	0	0	0.671	0	0.434	0.5	0.856	0.787
KIT	PIK3R1	9606.ENSP00000288135	9606.ENSP00000428056	0	0	0	0	0	0.888	0.9	0.771	0.997
MAPK14	PIK3CG	9606.ENSP00000229795	9606.ENSP00000352121	0	0	0	0	0.062	0.114	0	0.346	0.409
MAPK14	SLC5A2	9606.ENSP00000229795	9606.ENSP00000327943	0	0	0	0	0	0.063	0	0.46	0.472
MAPK14	PTGS2	9606.ENSP00000229795	9606.ENSP00000356438	0	0	0	0	0	0.065	0	0.624	0.633
MAPK14	RIPK1	9606.ENSP00000229795	9606.ENSP00000259808	0	0	0	0.602	0	0.148	0.9	0.292	0.92
MAPK14	SRC	9606.ENSP00000229795	9606.ENSP00000362680	0	0	0.254	0.627	0	0.148	0.9	0.704	0.939
MAPK14	TNF	9606.ENSP00000229795	9606.ENSP00000398698	0	0	0	0	0	0	0.9	0.768	0.975
MAPK14	TP53	9606.ENSP00000229795	9606.ENSP00000269305	0	0	0	0	0	0.878	0.9	0.655	0.995
MDM2	TNF	9606.ENSP00000258149	9606.ENSP00000398698	0	0	0	0	0	0	0	0.468	0.468
MDM2	PIK3R1	9606.ENSP00000258149	9606.ENSP00000428056	0	0	0	0	0.062	0	0	0.457	0.468
MDM2	TOP2A	9606.ENSP00000258149	9606.ENSP00000411532	0	0	0	0	0	0	0	0.483	0.483
MDM2	PTGS2	9606.ENSP00000258149	9606.ENSP00000356438	0	0	0	0	0.06	0.176	0	0.513	0.59
MDM2	TERT	9606.ENSP00000258149	9606.ENSP00000309572	0	0	0	0	0	0.486	0	0.564	0.766
MDM2	SRC	9606.ENSP00000258149	9606.ENSP00000362680	0	0	0	0	0	0.281	0.65	0.509	0.865
MDM2	TP53	9606.ENSP00000258149	9606.ENSP00000269305	0	0	0	0	0.24	0.998	0.9	0.995	0.999
MME	MPO	9606.ENSP00000418525	9606.ENSP00000225275	0	0	0	0	0	0	0	0.66	0.66
MME	TP53	9606.ENSP00000418525	9606.ENSP00000269305	0	0	0	0	0	0	0	0.6	0.6
MME	REN	9606.ENSP00000418525	9606.ENSP00000272190	0	0	0	0	0.053	0.062	0	0.721	0.73
MME	TACR1	9606.ENSP00000418525	9606.ENSP00000303522	0	0	0	0	0	0	0	0.641	0.642
MME	MMP14	9606.ENSP00000418525	9606.ENSP00000308208	0	0	0	0	0.065	0	0	0.403	0.418
MME	TNF	9606.ENSP00000418525	9606.ENSP00000398698	0	0	0	0	0	0	0	0.425	0.425
MMP1	MMP2	9606.ENSP00000322788	9606.ENSP00000219070	0	0	0	0.869	0.154	0	0.9	0.883	0.921
MMP1	MPO	9606.ENSP00000322788	9606.ENSP00000225275	0	0	0	0	0	0	0	0.405	0.405
MMP1	TP53	9606.ENSP00000322788	9606.ENSP00000269305	0	0	0	0	0	0	0	0.524	0.524
MMP1	SRC	9606.ENSP00000322788	9606.ENSP00000362680	0	0	0	0	0.062	0	0	0.429	0.441
MMP1	PTGS2	9606.ENSP00000322788	9606.ENSP00000356438	0	0	0	0	0.138	0	0	0.618	0.657
MMP1	TNF	9606.ENSP00000322788	9606.ENSP00000398698	0	0	0	0	0.064	0	0	0.7	0.707
MMP14	MMP2	9606.ENSP00000308208	9606.ENSP00000219070	0	0	0	0.765	0.419	0.213	0.8	0.988	0.923
MMP14	TP53	9606.ENSP00000308208	9606.ENSP00000269305	0	0	0	0	0	0	0	0.402	0.402
MMP14	PTGS2	9606.ENSP00000308208	9606.ENSP00000356438	0	0	0	0	0.1	0	0	0.401	0.438
MMP14	TNF	9606.ENSP00000308208	9606.ENSP00000398698	0	0	0	0	0	0	0	0.524	0.524
MMP14	PIK3R1	9606.ENSP00000308208	9606.ENSP00000428056	0	0	0	0	0	0	0	0.565	0.565
MMP14	SRC	9606.ENSP00000308208	9606.ENSP00000362680	0	0	0	0	0.11	0	0	0.923	0.929
MMP2	REN	9606.ENSP00000219070	9606.ENSP00000272190	0	0	0	0	0.052	0	0	0.486	0.492
MMP2	MPO	9606.ENSP00000219070	9606.ENSP00000225275	0	0	0	0	0	0	0	0.505	0.505
MMP2	PTGS2	9606.ENSP00000219070	9606.ENSP00000356438	0	0	0	0	0.066	0	0	0.654	0.663
MMP2	TP53	9606.ENSP00000219070	9606.ENSP00000269305	0	0	0	0	0.062	0	0	0.669	0.676
MMP2	TNF	9606.ENSP00000219070	9606.ENSP00000398698	0	0	0	0	0	0	0	0.734	0.734
MMP2	SRC	9606.ENSP00000219070	9606.ENSP00000362680	0	0	0	0	0	0	0.9	0.622	0.96
MPO	REN	9606.ENSP00000225275	9606.ENSP00000272190	0	0	0	0	0.089	0	0	0.38	0.411
MPO	TP53	9606.ENSP00000225275	9606.ENSP00000269305	0	0	0	0	0	0	0	0.424	0.424
MPO	XDH	9606.ENSP00000225275	9606.ENSP00000368727	0	0	0	0	0	0	0	0.448	0.448
MPO	PTGS2	9606.ENSP00000225275	9606.ENSP00000356438	0	0	0	0	0.065	0	0	0.644	0.653
MPO	TNF	9606.ENSP00000225275	9606.ENSP00000398698	0	0	0	0	0.074	0	0	0.861	0.866
OPRM1	SRC	9606.ENSP00000394624	9606.ENSP00000362680	0	0	0	0	0	0.176	0	0.31	0.407
PIK3CG	TP53	9606.ENSP00000352121	9606.ENSP00000269305	0	0	0	0	0	0.056	0	0.475	0.483
PIK3CG	TNF	9606.ENSP00000352121	9606.ENSP00000398698	0	0	0	0	0.129	0	0	0.42	0.474
PIK3CG	SRC	9606.ENSP00000352121	9606.ENSP00000362680	0	0	0	0	0.062	0.104	0.6	0.545	0.826
PIK3CG	PIK3R1	9606.ENSP00000352121	9606.ENSP00000428056	0	0	0	0	0.063	0.537	0.9	0.915	0.995
PIK3R1	TP53	9606.ENSP00000428056	9606.ENSP00000269305	0	0	0	0	0	0	0	0.619	0.619
PIK3R1	SRC	9606.ENSP00000428056	9606.ENSP00000362680	0	0	0	0	0	0.889	0.9	0.974	0.999
PTGS2	TP53	9606.ENSP00000356438	9606.ENSP00000269305	0	0	0	0	0	0.874	0	0.958	0.994
PTGS2	REN	9606.ENSP00000356438	9606.ENSP00000272190	0	0	0	0	0.089	0	0	0.644	0.663
PTGS2	SRC	9606.ENSP00000356438	9606.ENSP00000362680	0	0	0	0	0.062	0.219	0	0.569	0.657
PTGS2	TNF	9606.ENSP00000356438	9606.ENSP00000398698	0	0	0	0	0.096	0	0	0.855	0.863
REN	SRC	9606.ENSP00000272190	9606.ENSP00000362680	0	0	0	0	0.062	0.077	0	0.429	0.462
REN	SLC5A2	9606.ENSP00000272190	9606.ENSP00000327943	0	0	0	0	0	0	0	0.703	0.703
REN	TNF	9606.ENSP00000272190	9606.ENSP00000398698	0	0	0	0	0	0	0	0.732	0.733
RIPK1	TP53	9606.ENSP00000259808	9606.ENSP00000269305	0	0	0	0	0	0.056	0	0.581	0.588
RIPK1	TNF	9606.ENSP00000259808	9606.ENSP00000398698	0	0	0	0	0.062	0.935	0.9	0.817	0.998
SRC	TP53	9606.ENSP00000362680	9606.ENSP00000269305	0	0	0	0	0	0.281	0	0.9	0.925
SRC	TERT	9606.ENSP00000362680	9606.ENSP00000309572	0	0	0	0	0.063	0.213	0	0.371	0.495
SRC	TNF	9606.ENSP00000362680	9606.ENSP00000398698	0	0	0	0	0	0.056	0	0.69	0.696
TACR1	TNF	9606.ENSP00000303522	9606.ENSP00000398698	0	0	0	0	0	0	0	0.417	0.417
TERT	TP53	9606.ENSP00000309572	9606.ENSP00000269305	0	0	0	0	0.063	0.128	0.9	0.837	0.984
TERT	TNF	9606.ENSP00000309572	9606.ENSP00000398698	0	0	0	0	0	0	0	0.417	0.417
TNF	TTR	9606.ENSP00000398698	9606.ENSP00000237014	0	0	0	0	0	0	0	0.464	0.463
TNF	TP53	9606.ENSP00000398698	9606.ENSP00000269305	0	0	0	0	0	0	0	0.784	0.784
TNF	XDH	9606.ENSP00000398698	9606.ENSP00000368727	0	0	0	0	0.062	0	0	0.494	0.505
TOP2A	TP53	9606.ENSP00000411532	9606.ENSP00000269305	0	0	0	0	0.107	0.382	0	0.668	0.801
TTR	XDH	9606.ENSP00000237014	9606.ENSP00000368727	0.219	0	0	0	0.111	0	0	0.333	0.496

## Sheet: MCODE
MCODE::Clusters (1)	MCODE::Node Status (1)	MCODE::Score (1)	name	selected	shared name
Cluster 1	Seed	9.35897	PTGS2	FALSE	PTGS2
Cluster 1	Clustered	9	MAPK14	FALSE	MAPK14
Cluster 1	Clustered	9	IL2	FALSE	IL2
Cluster 1	Clustered	9	ACE	FALSE	ACE
Cluster 1	Clustered	8.83636	TERT	FALSE	TERT
Cluster 1	Clustered	8.83636	MMP1	FALSE	MMP1
Cluster 1	Clustered	8.83636	KIT	FALSE	KIT
Cluster 1	Clustered	8.7619	TNF	FALSE	TNF
Cluster 1	Clustered	8.59091	MMP2	FALSE	MMP2
Cluster 1	Clustered	8.59091	IGF1R	FALSE	IGF1R
Cluster 1	Clustered	8.01099	MDM2	FALSE	MDM2
Cluster 1	Clustered	8	MMP14	FALSE	MMP14
Cluster 1	Clustered	8	ABCG2	FALSE	ABCG2
Cluster 1	Clustered	7.84314	AKT1	FALSE	AKT1
Cluster 1	Clustered	7.84314	HIF1A	FALSE	HIF1A
Cluster 1	Clustered	7.84314	SRC	FALSE	SRC
Cluster 1	Clustered	7.84314	EGFR	FALSE	EGFR
Cluster 1	Clustered	7.84314	TP53	FALSE	TP53
Cluster 1	Clustered	7.82222	CYP19A1	FALSE	CYP19A1
Cluster 1	Clustered	7.56364	AHR	FALSE	AHR
Cluster 1	Clustered	7.56364	ABCB1	FALSE	ABCB1
	Unclustered	7	MPO	FALSE	MPO
	Unclustered	6.53333	CDK2	FALSE	CDK2
Cluster 2	Clustered	6.37778	PIK3CG	FALSE	PIK3CG
	Unclustered	6.22222	CYP3A4	FALSE	CYP3A4
	Unclustered	6	ABCC1	FALSE	ABCC1
Cluster 2	Clustered	5.93939	PIK3R1	FALSE	PIK3R1
Cluster 2	Clustered	5.92208	ESR1	FALSE	ESR1
	Unclustered	5.78571	CTSB	FALSE	CTSB
Cluster 2	Clustered	5.78571	INSR	FALSE	INSR
	Unclustered	5.78571	AKR1B1	FALSE	AKR1B1
	Unclustered	5.5	REN	FALSE	REN
	Unclustered	5.16667	CYP1B1	FALSE	CYP1B1
	Unclustered	4.52381	MME	FALSE	MME
	Unclustered	4	RIPK1	FALSE	RIPK1
	Unclustered	4	CNR1	FALSE	CNR1
	Unclustered	4	CCR5	FALSE	CCR5
	Unclustered	3.73333	TOP2A	FALSE	TOP2A
	Unclustered	3.2381	HMGCR	FALSE	HMGCR
	Unclustered	3.04762	CYP2C19	FALSE	CYP2C19
	Unclustered	3	CBR1	FALSE	CBR1
	Unclustered	3	HTR2A	FALSE	HTR2A
	Unclustered	2.7	HLA-A	FALSE	HLA-A
	Unclustered	2.7	TTR	FALSE	TTR
	Unclustered	2.4	BCHE	FALSE	BCHE
	Unclustered	2	TACR1	FALSE	TACR1
	Unclustered	2	IL6ST	FALSE	IL6ST
	Unclustered	2	SLC5A2	FALSE	SLC5A2
	Unclustered	2	ECE1	FALSE	ECE1
	Unclustered	1.66667	C5AR1	FALSE	C5AR1
	Unclustered	1.4	XDH	FALSE	XDH
	Unclustered	1.2	OPRM1	FALSE	OPRM1
	Unclustered	0.666667	AKR1A1	FALSE	AKR1A1
	Unclustered	0.666667	GPR35	FALSE	GPR35
	Unclustered	0.4	ALDH2	FALSE	ALDH2
	Unclustered	0	FABP3	FALSE	FABP3
	Unclustered	0	EPHX2	FALSE	EPHX2
